# Supplementary material for: ADMIRE: analysis and visualization of differential methylation in genomic regions using the Infinium HumanMethylation450 Assay
Source: Epigenetics Chromatin. 2015 Dec 1;8:51. doi: 10.1186/s13072-015-0045-1 (PMC4666223; doi:10.1186/s13072-015-0045-1)
Supplement: Supplementary file 2 — 10.1186/s13072-015-0045-1 Comparison of available tools and packages for analysis of Illumina HumanMethylation450 Assays. [file 13072_2015_45_MOESM2_ESM.xlsx]

## Sheet: Comparison
Tool	Webbased graphical User Interface	Graphical User Interface	Type	Supported Assays	Pupmed link	Year of release	Accept RAW data format (idat)	Illumina normalization	Noob normalization	Quantile normalization	SWAN normalization	Analysis of quality control probes	Analysis of SNP probes	Region coverage reports	QC Sex chromosomes	QC Missing values	QC P-value or coverage	DMA single site level	DMA predefined genomic regions	DMA inferred regions	DMA multiple groups	DMA on custom upload genomic regions	Final output: global DNA methylation	Final output: heatmaps	Final output: significant sites plotted	Final output: general reports	Final output: plots	Final output: tables	Final output: tracks for genome browser	Free of cost software	License
HumMeth27QCReport	---	---	R package (removed from CRAN)	27k, 450k	http://www.ncbi.nlm.nih.gov/pubmed/22182516	2011	---	---	---	X	---	X	---	---	X	---	X	---	---	---	---	---	---	X	---	X	X	X	---	X	GPL 2
CpGassoc	---	---	R package	27k, 450k	http://www.ncbi.nlm.nih.gov/pubmed/?term=22451269	2012	---	---	---	---	---	---	---	---	---	X	X	X	---	---	X	---	---	---	---	---	X	X	---	X	GPL 2 or later
IMA	---	---	R package	27k, 450k	http://www.ncbi.nlm.nih.gov/pubmed/22253290	2012	---	---	---	X	---	---	---	---	X	X	X	X	X	---	---	---	X	---	---	---	X	X	---	X	GPL 2
MethLAB	---	X	R package	27k, 450k	http://www.ncbi.nlm.nih.gov/pubmed/22430798	2012	---	---	---	---	---	---	---	---	---	---	---	X	---	---	X	---	---	---	---	---	X	X	---	X	GPL 2 or later
wateRmelon	---	---	R package	27k, 450k	http://www.ncbi.nlm.nih.gov/pubmed/23631413	2013	X	X	X	X	X	---	X	---	---	---	X	---	---	---	---	---	X	---	---	---	---	---	---	X	GPL 3
COHCAP	---	X	Java + R + Perl	27k, 450k	http://www.ncbi.nlm.nih.gov/pubmed/?term=23598999	2013	---	---	---	---	---	---	---	---	---	---	---	X	X	---	X	---	X	---	---	---	X	X	X	X	Attribution Assurance License (open source)
EpiDiff	---	X	Java	27k, 450k	http://www.ncbi.nlm.nih.gov/pubmed/?term=24109772	2013	---	---	---	---	---	---	---	---	---	---	---	X	X	---	X	---	---	---	---	---	X	X	---	X	EpiDiff Software License
FastDMA	---	---	Linux	27k, 450k	http://www.ncbi.nlm.nih.gov/pubmed/24040221	2013	---	---	---	X	---	---	---	---	---	---	---	X	X	X	X	---	---	---	---	X	---	X	X	X	GPL 3
Shinymethyl	---	---	R package	27k, 450k	http://www.ncbi.nlm.nih.gov/pubmed/?term=shinymethyl	2014	X	X	X	X	X	X	---	---	---	---	---	---	---	---	---	---	X	---	---	X	X	---	---	X	Artistic License 2
ChAMP	---	---	R package	450k	http://www.ncbi.nlm.nih.gov/pubmed/?term=24336642	2014	X	---	---	---	X	---	---	---	X	---	X	X	---	X	---	---	X	---	---	---	X	X	---	X	GNU GPL v3
methyAnalysis	---	---	R package	27k, 450k	---	2014	X	---	---	---	---	---	---	---	X	w.e.	w.e.	X	---	X	---	---	---	X	---	---	X	X	X	X	Artistic License 2
minfi	---	---	R package	450k	http://www.ncbi.nlm.nih.gov/pubmed/24478339	2014	X	X	X	X	X	X	---	---	---	---	w.e.	X	---	---	X	---	X	---	---	X	X	---	---	X	Artistic License 2
RnBeads	X	X	R package + web service	27k, 450k	http://www.ncbi.nlm.nih.gov/pubmed/25262207	2014	X	X	X	X	X	X	X	X	X	X	X	X	X	---	X	X	X	X	---	X	X	X	X	X	GPL 3
ADMIRE	X	X	Linux + web service	450K	---	2015	X	X	X	X	X	X	---	X	---	X	X	X	X	---	X	X	X	X	X	X	X	X	X	X	MIT
Genome Studio	---	X	C#	27k/ 450k	---	2015	X	X	X	---	---	X	X	---	X	X	X	X	---	---	---	---	X	X	---	X	X	X	---	---	Proprietary license
