# Supplementary material for: ADMIRE: analysis and visualization of differential methylation in genomic regions using the Infinium HumanMethylation450 Assay
Source: Epigenetics Chromatin. 2015 Dec 1;8:51. doi: 10.1186/s13072-015-0045-1 (PMC4666223; doi:10.1186/s13072-015-0045-1)
Supplement: Supplementary file 3 — 10.1186/s13072-015-0045-1 ADMIRE documentation. The documentation provides description of all available parameters, input and output files as well as an example analysis of the atrial fibrillation data used in this publication. [file 13072_2015_45_MOESM3_ESM.zip]

Archive with 63 entries (45 files):
- css/
- css/highlight.css
- css/theme.css
- css/theme_extra.css
- custom/
- custom/index.html
- fonts/
- fonts/fontawesome-webfont.eot
- fonts/fontawesome-webfont.svg
- fonts/fontawesome-webfont.ttf
- fonts/fontawesome-webfont.woff
- galaxy-example/
- galaxy-example/index.html
- galaxy-parameters/
- galaxy-parameters/index.html
- galaxy-usage/
- galaxy-usage/index.html
- genesets/
- genesets/index.html
- hiscan/
- hiscan/index.html
- img/
- img/admire.png
- img/admire2.png
- img/compress.png
- img/data-libraries.png
- img/execute.png
- img/favicon.ico
- img/ftp.png
- img/import.png
- img/register.png
- img/shared-data.png
- img/upload.png
- img/upload2.png
- install/
- install/index.html
- js/
- js/highlight.pack.js
- js/jquery-2.1.1.min.js
- js/modernizr-2.8.3.min.js
- js/theme.js
- license/
- license/highlight.js/
- license/highlight.js/LICENSE
- license/index.html
- mkdocs/
- mkdocs/js/
- mkdocs/js/lunr-0.5.7.min.js
- mkdocs/js/mustache.min.js
- mkdocs/js/require.js
- mkdocs/js/search-results-template.mustache
- mkdocs/js/search.js
- mkdocs/js/text.js
- mkdocs/search_index.json
- output/
- output/index.html
- parameters/
- parameters/index.html
- regions/
- regions/index.html
- index.html
- search.html
- sitemap.xml
