# Supplementary material for: ADMIRE: analysis and visualization of differential methylation in genomic regions using the Infinium HumanMethylation450 Assay
Source: Epigenetics Chromatin. 2015 Dec 1;8:51. doi: 10.1186/s13072-015-0045-1 (PMC4666223; doi:10.1186/s13072-015-0045-1)
Supplement: Supplementary file 3 — 10.1186/s13072-015-0045-1 ADMIRE documentation. The documentation provides description of all available parameters, input and output files as well as an example analysis of the atrial fibrillation data used in this publication. [file 13072_2015_45_MOESM3_ESM.zip › mkdocs/js/search-results-template.mustache]

<article>
  <h3><a href="{{location}}">{{title}}</a></h3>
  <p>{{summary}}</p>
</article>
