# Supplementary material for: ADMIRE: analysis and visualization of differential methylation in genomic regions using the Infinium HumanMethylation450 Assay
Source: Epigenetics Chromatin. 2015 Dec 1;8:51. doi: 10.1186/s13072-015-0045-1 (PMC4666223; doi:10.1186/s13072-015-0045-1)
Supplement: Supplementary file 3 — 10.1186/s13072-015-0045-1 ADMIRE documentation. The documentation provides description of all available parameters, input and output files as well as an example analysis of the atrial fibrillation data used in this publication. [file 13072_2015_45_MOESM3_ESM.zip › mkdocs/search_index.json]

{
    "docs": [
        {
            "location": "/index.html",
            "text": "Welcome to the ADMIRE documentation\n\n\nADMIRE is a semi-automatic analysis pipeline and visualization tool for Infinium HumanMethylation450K Chips.\n\n\nUse ADMIRE online: \nbioinformatics.mpi-bn.mpg.de\n\n\nOverview and Objective\n\n\nDNA methylation at cytosine nucleotides constitutes epigenetic gene regulation impacting cellular development and the stage of a disease. Besides whole genome bisulfit sequencing, Illumina HumanMethylation450K Assays represent a versatile and cost-effective tool to investigate changes of methylation patterns at CpG sites. \nADMIRE was developed as an open source, semi-automatic analysis pipeline and visualization tool for Illumina HumanMethylation450K Assays. \n\n\nFeatures\n\n\n\n\nAutomatic filtering and normalization\n\n\nStatistical testing and multiple testing correction\n\n\nSupports arbitrary number of samples and sample groups\n\n\nDifferential methylation analysis on pre-calculated and individual genomic regions\n\n\nProvides ready-to-plug-in files for genome browsers (like IGV)\n\n\nProvides publication-ready figures for the most differentially methylated regions\n\n\nPerforms gene set enrichment analysis on predefined and individual gene sets\n\n\n\n\nHow to cite?\n\n\nPlease cite the paper describing ADMIRE when using the web service or command line version in your research:\n\n\nPreussner J, Bayer J, Kuenne C and Looso M. ADMIRE: Analysis and visualization of differential methylation in genomic regions using the Infinium HumanMethylation450 Assay. \nEpigenetics \n Chromatin\n (\n2015\n).\n\n\nContribute\n\n\n\n\nIssue Tracker: https://github.molgen.mpg.de/loosolab/admire/issues\n\n\nSource Code: https://github.molgen.mpg.de/loosolab/admire\n\n\n\n\nSupport\n\n\nIf you are having issues, please feel free to send an e-mail to Jens Preu\u00dfner (jens.preussner@mpi-bn.mpg.de).\n\n\nLicense\n\n\nThe project is licensed under the MIT license.",
            "title": "Home"
        },
        {
            "location": "/index.html#welcome-to-the-admire-documentation",
            "text": "ADMIRE is a semi-automatic analysis pipeline and visualization tool for Infinium HumanMethylation450K Chips.  Use ADMIRE online:  bioinformatics.mpi-bn.mpg.de",
            "title": "Welcome to the ADMIRE documentation"
        },
        {
            "location": "/index.html#overview-and-objective",
            "text": "DNA methylation at cytosine nucleotides constitutes epigenetic gene regulation impacting cellular development and the stage of a disease. Besides whole genome bisulfit sequencing, Illumina HumanMethylation450K Assays represent a versatile and cost-effective tool to investigate changes of methylation patterns at CpG sites. \nADMIRE was developed as an open source, semi-automatic analysis pipeline and visualization tool for Illumina HumanMethylation450K Assays.",
            "title": "Overview and Objective"
        },
        {
            "location": "/index.html#features",
            "text": "Automatic filtering and normalization  Statistical testing and multiple testing correction  Supports arbitrary number of samples and sample groups  Differential methylation analysis on pre-calculated and individual genomic regions  Provides ready-to-plug-in files for genome browsers (like IGV)  Provides publication-ready figures for the most differentially methylated regions  Performs gene set enrichment analysis on predefined and individual gene sets",
            "title": "Features"
        },
        {
            "location": "/index.html#how-to-cite",
            "text": "Please cite the paper describing ADMIRE when using the web service or command line version in your research:  Preussner J, Bayer J, Kuenne C and Looso M. ADMIRE: Analysis and visualization of differential methylation in genomic regions using the Infinium HumanMethylation450 Assay.  Epigenetics   Chromatin  ( 2015 ).",
            "title": "How to cite?"
        },
        {
            "location": "/index.html#contribute",
            "text": "Issue Tracker: https://github.molgen.mpg.de/loosolab/admire/issues  Source Code: https://github.molgen.mpg.de/loosolab/admire",
            "title": "Contribute"
        },
        {
            "location": "/index.html#support",
            "text": "If you are having issues, please feel free to send an e-mail to Jens Preu\u00dfner (jens.preussner@mpi-bn.mpg.de).",
            "title": "Support"
        },
        {
            "location": "/index.html#license",
            "text": "The project is licensed under the MIT license.",
            "title": "License"
        },
        {
            "location": "/galaxy-example/index.html",
            "text": "We provide two example datasets as shared data that can be used to try ADMIRE online. \n\n\n\n\nWhen navigating the \nweb service\n of ADMIRE, click on \nShared Data\n in the top panel and select \nData Libraries\n.\n\n\n\nNext, choose the \nADMIRE examples\n from the available shared data libraries.\n\n\n\nCheck the boxes of one or two sample definition files that you would like to analyse.\n\n\nNow you can perform the preselected \nImport to current history\n action for selected files by clicking on \nGo\n. This action will create new datasets in the right panel. \n\n\n\nClick on \nAnalyze Data\n in the top panel to return to the main site.\n\n\nChoose \nadmire methylation analysis\n from the tools on the left.\n\n\nSelect \nOperate on a tabular sample definition file\n as input mode. The tabular sample definition file should be chosen automatically.\n\n\n\nAs a last step, choose genomic regions of interest and (optional) gene sets.\n\n\nHit the \nExecute\n button to see ADMIRE in action.",
            "title": "Analysing example datasets"
        },
        {
            "location": "/galaxy-usage/index.html",
            "text": "Before running your own analysis using the ADMIRE \nweb service\n, you should have the following files on your local desktop:\n\n\n\n\na SampleSheet.csv file and\n\n\nfile directories named after the assays Sentrix-ID containing two *.idat files per sample.\n\n\n\n\nTo reduce the amount of data to send to the web server, compress the folders containing the *.idat files. To do this, select all folders and use built-in solutions from Windows or Mac to create a file that ends with\n\n\n\n\n.tar.gz, .tgz - uses the tar compression together with gzip or\n\n\n.tar.bz2, .tbz2, .tar.bzip2\n\n\n\n\n\n\nNow register a user by selecting the \nUser\n tab in the top panel of the ADMIRE web page, followed by a click on \nRegister\n. Fill in your email address and choose a password and a public name.\nYou don't have to wait for a confirmation email and can work right out of the box. \n\n\n\n\nBy creating a user account, you'll also be granted access to your personal FTP space on the server. As a next step, upload the compressed idat files into your remote FTP space.\nTo do so, use any FTP client or Windows Explorers built-in capabilities to connect to the FTP server at ftp://bioinformatics.mpi-bn.mpg.de:\n\n\n\n\nNow drag and drop the SampleSheet.csv and the compressed file you created earlier into the FTP space:\n\n\n\n\nChange back to the web server and use the \nUpload Tool\n (1) to select the \nSampleSheet.csv\n file (2) \nonly\n and upload it by clicking on \nExecute\n (3).\n\n\n\n\nNow choose the \nADMIRE\n tool from the toolbar (4) and fill in the file name of the compressed idat files.\n\n\n\n\nAs a last step, choose genomic regions of interest and (optional) gene sets (8).\nHit the \nExecute\n button to see ADMIRE in action (9).",
            "title": "Analysing custom datasets"
        },
        {
            "location": "/galaxy-parameters/index.html",
            "text": "Include quality control report in output\n:\n\n\nIf you check this option, a PDF file will be created containing the output of \nminfi\n's quality control routines.\n\n\nSelect a method for input normalization\n:\n\n\nNormalization is used to remove unwanted variation and normalize between arrays. You can choose from five different normalization methods:\n\n\n\n\nFunctional normalization\n\n\nNoob normalization\n\n\nSWAN normalization\n\n\nQuantile normalization\n\n\nIllumina Genome Studio normalization\n\n\n\n\nAdditionaly, you can skip the normalization step by selecting \nNo normalization - use raw values\n.\n\n\nDetection p-value threshold for failed probe identification\n:\n\n\nEvery probe on the array has a detection p-value assigned, which indicates confidence of the scanner that the detection was correct. A probe will be marked as \nfailed\n in a sample if its detection p-value is higher that the given value.\nTogether with the\n\n\nFailed sample threshold\n:\n\n\nYou can subsequently exclude probes that have a certain proportion of failed marks across all samples.\n\n\nQ-value cutoff for multiple testing\n:\n\n\nMultiple testing is done automatically by ADMIRE and corrects the test statistic for multiple performed tests. If a certain region remains with a Q-value or FDR below the given value, it will be retained for subsequent analysis, like the gene set enrichment analysis or visualizations.\n\n\nNumber of additional plots for n best regions\n:\n\n\nThe number given here will determine how many visualizations are plotted for significant regions. Importantly, if the number of samples is higher than 100, a heatmap is created. Otherwise, non-proportional bubble plots are plotted.\n\n\nSelect genomic regions to test\n:\n\n\nRegions selected here will be overlapped with methylation probes and significant different methylated regions will be reported. \n\n\nBy uploading bed files to the work space (right panel), users can give custom regions by adding them to the \ncustom genomic regions\n list.\n\n\nChoose gene sets\n:\n\n\nIf a gene set is given (either by selecting pre-defined gene sets or uploading a custom gene set), a gene set enrichment analysis is performed by taking all significantly different methylathed regions that are annotated with a gene name and testing them for enrichment in a gene set.\nRegions with annotated gene names are \nPromoter Regions (2kB)\n and \nExons\n.",
            "title": "Available parameters"
        },
        {
            "location": "/install/index.html",
            "text": "Make sure all prerequisites are met:\n\n\n\n\ncomb-p\n\n\nbedtools\n\n\nR/Rscript\n\n\npython - numpy\n\n\npython - matplotlib\n\n\n\n\nInstall admire locally by running:\n\n\ngit clone https://github.molgen.mpg.de/loosolab/admire.git\nexport PATH=$PATH:dir/to/admire/src",
            "title": "Installation"
        },
        {
            "location": "/hiscan/index.html",
            "text": "The default output of HumanMethylation450 BeadChip compatible scanner systems consists of\n\n\n\n\na SampleSheet.csv file and\n\n\nfile directories named after the Chips Sentrix-ID containing two *.idat files per sample.\n\n\n\n\nTo use the files generated by the scanner system with ADMIRE, all file directories have to be compressed (e.g. by running \ntar -zcvf compressFileName.tar.gz folderToCompress\n).\n\n\nADMIRE can then be called with \nadmire -c SampleSheet.csv -z compressFileName.tar.gz\n\n\nHint\n: ADMIRE can also read files ending on *.tar.gz, *.tgz or *.tbz2.",
            "title": "HiScan/iScan scanner files"
        },
        {
            "location": "/custom/index.html",
            "text": "ADMIRE is also able to process a tab-separated sample definition file, with the following columns:\n\n\n\n\n\n\n\n\ncolumn\n\n\nexplanation\n\n\n\n\n\n\n\n\n\n\nsample_id\n\n\nan arbitrary sample identifier. Note that corresponding green and red channel files need the same identifier.\n\n\n\n\n\n\nfile\n\n\nrelative or absolute path of a red or green channel idat file.\n\n\n\n\n\n\nchannel\n\n\nindicates whether the file is from the red or green channel (can be \nRed\n or \nGrn\n).\n\n\n\n\n\n\nsample_group\n\n\nan arbitrary string identifying the sample group of the sample.\n\n\n\n\n\n\n\n\nFor example, the sample definition file could look like: \n\n\nsample_id   file    channel sample_group\n1   8769527070/8769527070_R01C01_Grn.idat   Grn control\n1   8769527070/8769527070_R01C01_Red.idat   Red control\n2   8769527070/8769527070_R01C02_Grn.idat   Grn treatment\n3   8769527070/8769527070_R02C01_Red.idat   Red treatment\n\n\n\n\nADMIRE can then be called with \nadmire -s sample_definition.txt\n and will look for the *.idat files specified in the sample definition file.",
            "title": "Custom input"
        },
        {
            "location": "/regions/index.html",
            "text": "Custom genomic regions should be provided in BED format and can be given by \nadmire -r regions1.bed -r regions2.bed ...\n.\n\n\nHint\n: Use multiple \n-r\n parameters to analyse more than one region at a time.\n\n\nHint\n: The BED format is described \nhere\n.\n\n\nTo enable the Gene Set Enrichment Analysis for a certain bed file, include a \ngene_name\n property in column 4 of the bed file:\n\n\nchr1    213941196   213942363   gene_name=gene1\nchr1    213942363   213943530   gene_name=gene2\nchr1    213943530   213944697   gene_name=gene3",
            "title": "Genomic regions"
        },
        {
            "location": "/genesets/index.html",
            "text": "Gene sets can be given with \nadmire -g geneset1 -g geneset2 ...\n. Gene set files should be in *.gmt format, as provided by \nMSigDB\n.",
            "title": "Gene sets"
        },
        {
            "location": "/parameters/index.html",
            "text": "Here we list all current parameters for command-line usage and their explanation:\n\n\nUsage: admire [options]\n\nAvailable options:\n-c | Comma separated sample definition file (SampleSheet.csv)\n-s | Tab separated sample definition file (design.txt)\n-z | Compressed input of idat files (requires -c).\n-e | Create quality control report in PDF\n-r | Region file in bed format (regions.bed), use multiple -r parameters to calculate for multiple region files\n-p | Detection p-value to exclude probes prior to analysis (0.01)\n-t | Exclude probes where more than t% samples failed according to the detection p-value. (0.4)\n-n | Normalization method (fn,swan,noob,illumina,raw,quantile)\n-b | In case of functional normalization, skip noob background correction step\n-d | In case of noob or functional normalization, skip dye correction step\n-f | In case of quantile normalization, skip fixing outliers prior to analysis\n-l | In case of quantile normalization, label samples as bad if their median signals are below a given value (10.5)\n-m | In case of quantile normalization, remove bad samples\n-q | Q-value cutoff for multiple testing correction (0.05)\n-i | Render advanced plots for the best i regions (20)\n-g | Gene set file for enrichment analysis, use multiple -g parameters to calculate enrichment over many gene sets\n-o | tar-gz compress output into file given\n-h | shows this help message\n-v | shows version information\n\nOptions -c and -s are mutually exclusive.",
            "title": "Available parameters"
        },
        {
            "location": "/output/index.html",
            "text": "ADMIRE creates a number of output directories and files that are described below:\n\n\nFiles in the excel subdirectory\n\n\nThis subdirectory contains csv files for each combination of sample group comparison (e.g. case-vs-control) and genomic region (e.g. promoters), with information about the genomic feature, its genomic location as well as p- and q-values of the sample groups. In addition to a file with all regions passing the q-value threshold, a file containing all regions is also present.\n\n\nFiles in the visualization subdirectory\n\n\nThis subdirectory contains files for visualization with IGV. General files, like the genomic location of all Illumina probes, as well as the genomics regions used during analysis, are located in the \nannotation-tracks\n subfolder. Data specific files are located in the \ndata-tracks\n folder. Here, you can find information per sample-group comparison (e.g. case-vs-control), information on significantly altered probe methylation (\ncontrol-case.igv\n), as well as significantly altered genomic regions in \nBED format\n.\nAdditionally, publication-ready images are stored in region-specific subdirectories.\n\n\nFiles in the normalized subdirectory\n\n\nWhen using on the command line, the \nnormalized\n subdirectory contains two matrices per normalization method, one with (normalized) beta values, the other with (normalized) m values. Each row corresponds to a single Illumina probe, each column represents a sample.\n\n\nFiles in the results subdirectory\n\n\nWhen using on the command line, the \nresults\n subdirectory contains intermediate result files, like the output from statistical testing (\ncontrol-case.pvals.bed\n) or results from combining p-values (\ncomb-p\n subdirectory).\n\n\nFiles in the geneset-enrichment subdirectory\n\n\nThe \ngeneset_enrichment\n subdirectory contains two tables for each sample group vs. genomic region combination. The first table (\ncontrol-case-region-genesets_ranked.txt\n) gives per gene set information on the size, ES, NES and Q-value. The second table (\ncontrol-case-region-geneset_genes.txt\n) contains information like the position in the ranked list and the running ES at that position for each gene vs. gene set combination. Additionally, a PDF file is created for each gene set, showing its enrichment plot.",
            "title": "Output"
        },
        {
            "location": "/license/index.html",
            "text": "Copyright (c) 2015 Jens Preussner and Mario Looso\n\n\nPermission is hereby granted, free of charge, to any person obtaining a copy of this software and associated documentation files (the \"Software\"), to deal in the Software without restriction, including without limitation the rights to use, copy, modify, merge, publish, distribute, sublicense, and/or sell copies of the Software, and to permit persons to whom the Software is furnished to do so, subject to the following conditions:\n\n\nThe above copyright notice and this permission notice shall be included in all copies or substantial portions of the Software.\n\n\nTHE SOFTWARE IS PROVIDED \"AS IS\", WITHOUT WARRANTY OF ANY KIND, EXPRESS OR IMPLIED, INCLUDING BUT NOT LIMITED TO THE WARRANTIES OF MERCHANTABILITY, FITNESS FOR A PARTICULAR PURPOSE AND NONINFRINGEMENT. IN NO EVENT SHALL THE AUTHORS OR COPYRIGHT HOLDERS BE LIABLE FOR ANY CLAIM, DAMAGES OR OTHER LIABILITY, WHETHER IN AN ACTION OF CONTRACT, TORT OR OTHERWISE, ARISING FROM, OUT OF OR IN CONNECTION WITH THE SOFTWARE OR THE USE OR OTHER DEALINGS IN THE SOFTWARE.",
            "title": "MIT License"
        }
    ]
}
