# Supplementary material for: ADMIRE: analysis and visualization of differential methylation in genomic regions using the Infinium HumanMethylation450 Assay
Source: Epigenetics Chromatin. 2015 Dec 1;8:51. doi: 10.1186/s13072-015-0045-1 (PMC4666223; doi:10.1186/s13072-015-0045-1)
Supplement: Supplementary file 3 — 10.1186/s13072-015-0045-1 ADMIRE documentation. The documentation provides description of all available parameters, input and output files as well as an example analysis of the atrial fibrillation data used in this publication. [file 13072_2015_45_MOESM3_ESM.zip › sitemap.xml]

<?xml version="1.0" encoding="UTF-8"?>
<urlset xmlns="http://www.sitemaps.org/schemas/sitemap/0.9">

    
    <url>
     <loc>None/index.html</loc>
     <lastmod>2015-10-28</lastmod>
     <changefreq>daily</changefreq>
    </url>
    

    
        
    <url>
     <loc>None/galaxy-example/index.html</loc>
     <lastmod>2015-10-28</lastmod>
     <changefreq>daily</changefreq>
    </url>
        
    <url>
     <loc>None/galaxy-usage/index.html</loc>
     <lastmod>2015-10-28</lastmod>
     <changefreq>daily</changefreq>
    </url>
        
    <url>
     <loc>None/galaxy-parameters/index.html</loc>
     <lastmod>2015-10-28</lastmod>
     <changefreq>daily</changefreq>
    </url>
        
    

    
        
    <url>
     <loc>None/install/index.html</loc>
     <lastmod>2015-10-28</lastmod>
     <changefreq>daily</changefreq>
    </url>
        
    <url>
     <loc>None/hiscan/index.html</loc>
     <lastmod>2015-10-28</lastmod>
     <changefreq>daily</changefreq>
    </url>
        
    <url>
     <loc>None/custom/index.html</loc>
     <lastmod>2015-10-28</lastmod>
     <changefreq>daily</changefreq>
    </url>
        
    <url>
     <loc>None/regions/index.html</loc>
     <lastmod>2015-10-28</lastmod>
     <changefreq>daily</changefreq>
    </url>
        
    <url>
     <loc>None/genesets/index.html</loc>
     <lastmod>2015-10-28</lastmod>
     <changefreq>daily</changefreq>
    </url>
        
    <url>
     <loc>None/parameters/index.html</loc>
     <lastmod>2015-10-28</lastmod>
     <changefreq>daily</changefreq>
    </url>
        
    

    
    <url>
     <loc>None/output/index.html</loc>
     <lastmod>2015-10-28</lastmod>
     <changefreq>daily</changefreq>
    </url>
    

    
    <url>
     <loc>None/license/index.html</loc>
     <lastmod>2015-10-28</lastmod>
     <changefreq>daily</changefreq>
    </url>
    

</urlset>
