# Supplementary material for: ADMIRE: analysis and visualization of differential methylation in genomic regions using the Infinium HumanMethylation450 Assay
Source: Epigenetics Chromatin. 2015 Dec 1;8:51. doi: 10.1186/s13072-015-0045-1 (PMC4666223; doi:10.1186/s13072-015-0045-1)
Supplement: Supplementary file 4 — 10.1186/s13072-015-0045-1 Significantly differentially methylated tiling regions in AF. Tiling regions were annotated with their nearest gene (see Methods). [file 13072_2015_45_MOESM4_ESM.xlsx]

## Sheet: Sheet1
Chr	Tiling start	Tiling stop	Nearest Gene	GeneID	Type	Start	Stop	Strand	P-val control	Q-val control	P-val fibrillation	Q-val fibrillation	Higher in	with Q-val	Coverage	Min.abs.diff	Median.abs.diff	Max.abs.diff
chr10	134045000	134050000	STK32C	ENSG00000165752.12	protein_coding	134020996	134145351	-	4.493e-06	0.0004361	1	1	control	0.0004361	11	0.00034568	0.0312508	0.11666
chr8	1185000	1190000	CTD-2281E23.2	ENSG00000254269.1	processed_transcript	1054882	1212580	+	7.021e-06	0.0006814	1	1	control	0.0006814	8	0.00227075	0.04568	0.0759544
chr1	2250000	2255000	MORN1	ENSG00000116151.9	protein_coding	2252692	2323146	-	8.702e-06	0.0008444	1	1	control	0.0008444	17	0.0193965	0.050178	0.132311
chr12	52540000	52545000	KRT80	ENSG00000167767.9	protein_coding	52562780	52585784	-	1.598e-05	0.00155	1	1	control	0.00155	3	0.016248	0.0431992	0.0979454
chr1	153535000	153540000	S100A2	ENSG00000196754.6	protein_coding	153533584	153540366	-	2.754e-05	0.00267	1	1	control	0.00267	10	0.0103628	0.107291	0.144153
chr22	31670000	31675000	LIMK2	ENSG00000182541.13	protein_coding	31608225	31676066	+	3.45e-05	0.003344	1	1	control	0.003344	3	0.00173303	0.00235605	0.0296401
chr20	61905000	61910000	ARFGAP1	ENSG00000101199.8	protein_coding	61904137	61921142	+	4.476e-05	0.004336	1	1	control	0.004336	3	0.00657952	0.0473008	0.0616668
chr15	96905000	96910000	RP11-522B15.3	ENSG00000259275.1	lincRNA	96897466	96946964	+	4.713e-05	0.004565	1	1	control	0.004565	13	0.0154926	0.0479174	0.0952573
chr2	109855000	109860000	SH3RF3	ENSG00000172985.8	protein_coding	109745804	110262207	+	5.563e-05	0.005386	1	1	control	0.005386	2	0.111451	0.115855	0.120259
chr12	54805000	54810000	RP11-753H16.3	ENSG00000258137.1	antisense	54747445	54891472	+	5.62e-05	0.005441	1	1	control	0.005441	3	0.100077	0.161217	0.196025
chr12	54805000	54810000	RP11-753H16.5	ENSG00000258086.1	antisense	54747576	54860769	+	5.62e-05	0.005441	1	1	control	0.005441	3	0.100077	0.161217	0.196025
chr12	54805000	54810000	ITGA5	ENSG00000161638.6	protein_coding	54789045	54813244	-	5.62e-05	0.005441	1	1	control	0.005441	3	0.100077	0.161217	0.196025
chr11	3175000	3180000	OSBPL5	ENSG00000021762.15	protein_coding	3108346	3187969	-	5.923e-05	0.005733	1	1	control	0.005733	10	0.00478148	0.0404509	0.0848219
chr21	47055000	47060000	PCBP3	ENSG00000183570.12	protein_coding	47063608	47362368	+	6.26e-05	0.006059	1	1	control	0.006059	3	0.0396792	0.0649747	0.0718229
chr22	39065000	39070000	CBY1	ENSG00000100211.6	protein_coding	39052641	39069859	+	6.407e-05	0.006201	1	1	control	0.006201	2	0.0253312	0.0361428	0.0469544
chr22	39065000	39070000	RP3-508I15.9	ENSG00000228274.3	antisense	39063590	39077825	-	6.407e-05	0.006201	1	1	control	0.006201	2	0.0253312	0.0361428	0.0469544
chr2	4930000	4935000	SNORA31	ENSG00000252238.1	snoRNA	4874591	4874674	-	7.388e-05	0.007147	1	1	control	0.007147	5	0.0116429	0.0218349	0.0453579
chr4	69050000	69055000	FTLP10	ENSG00000250426.2	pseudogene	69048010	69078188	+	7.617e-05	0.007367	1	1	control	0.007367	2	0.0523802	0.060851	0.0693217
chr4	69050000	69055000	RP11-646E20.6	ENSG00000250026.1	pseudogene	69049802	69093787	-	7.617e-05	0.007367	1	1	control	0.007367	2	0.0523802	0.060851	0.0693217
chr4	69050000	69055000	TMPRSS11BNL	ENSG00000226894.3	protein_coding	69054242	69083798	-	7.617e-05	0.007367	1	1	control	0.007367	2	0.0523802	0.060851	0.0693217
chr17	73875000	73880000	RP11-552F3.9	ENSG00000267801.1	antisense	73872453	73875627	+	7.895e-05	0.007636	1	1	control	0.007636	5	0.0383527	0.0446601	0.0899395
chr17	73875000	73880000	TRIM65	ENSG00000141569.6	protein_coding	73876416	73893084	-	7.895e-05	0.007636	1	1	control	0.007636	5	0.0383527	0.0446601	0.0899395
chr15	31090000	31095000	GOLGA8UP	ENSG00000103832.10	pseudogene	31083776	31094062	+	7.918e-05	0.007658	1	1	control	0.007658	6	0.0231791	0.0420755	0.0654559
chr15	31090000	31095000	RN7SL82P	ENSG00000241266.2	misc_RNA	31092352	31092630	+	7.918e-05	0.007658	1	1	control	0.007658	6	0.0231791	0.0420755	0.0654559
chr15	31090000	31095000	AC004460.1	ENSG00000221379.1	miRNA	31093509	31093591	+	7.918e-05	0.007658	1	1	control	0.007658	6	0.0231791	0.0420755	0.0654559
chr12	133360000	133365000	GOLGA3	ENSG00000090615.8	protein_coding	133345495	133405444	-	8.092e-05	0.007825	1	1	control	0.007825	11	0.00366294	0.0151996	0.0416908
chr12	48100000	48105000	RP1-197B17.3	ENSG00000257433.1	lincRNA	48099868	48136077	+	8.137e-05	0.007868	1	1	control	0.007868	4	0.00380818	0.0569023	0.136171
chr12	48100000	48105000	ENDOU	ENSG00000111405.4	protein_coding	48103517	48119350	-	8.137e-05	0.007868	1	1	control	0.007868	4	0.00380818	0.0569023	0.136171
chr22	47065000	47070000	GRAMD4	ENSG00000075240.12	protein_coding	46971909	47075688	+	8.2e-05	0.007929	1	1	control	0.007929	5	0.000798238	0.0397165	0.055213
chr2	4150000	4155000	AC012445.1	ENSG00000229550.1	lincRNA	4184234	4188321	-	8.323e-05	0.008048	1	1	control	0.008048	2	0.0437015	0.050776	0.0578506
chr1	200330000	200335000	LINC00862	ENSG00000203721.1	lincRNA	200311672	200343482	-	8.591e-05	0.008306	1	1	control	0.008306	2	0.0508203	0.0939467	0.137073
chr5	1500000	1505000	LPCAT1	ENSG00000153395.5	protein_coding	1456595	1524092	-	9.423e-05	0.009106	1	1	control	0.009106	8	0.00360119	0.0533255	0.19806
chr10	81180000	81185000	ZCCHC24	ENSG00000165424.6	protein_coding	81142081	81205383	-	9.43e-05	0.009114	1	1	control	0.009114	2	0.00831267	0.0102598	0.0122068
chr6	153410000	153415000	RGS17	ENSG00000091844.3	protein_coding	153325594	153452384	-	9.43e-05	0.009114	1	1	control	0.009114	2	0.110504	0.128525	0.146546
chr15	27125000	27130000	GABRB3	ENSG00000166206.9	protein_coding	26788693	27184686	-	9.85e-05	0.009518	1	1	control	0.009518	8	0.00397972	0.0244216	0.0843032
chr15	27125000	27130000	GABRA5	ENSG00000186297.7	protein_coding	27111510	27194354	+	9.85e-05	0.009518	1	1	control	0.009518	8	0.00397972	0.0244216	0.0843032
chr9	140290000	140295000	EXD3	ENSG00000187609.11	protein_coding	140201348	140317714	-	0.0001044	0.01009	1	1	control	0.01009	7	0.00576105	0.0139654	0.0338802
chr6	30700000	30705000	FLOT1	ENSG00000137312.10	protein_coding	30695486	30710510	-	0.0001048	0.01012	1	1	control	0.01012	7	0.0148974	0.0282277	0.107309
chr6	30700000	30705000	Y_RNA	ENSG00000201988.2	misc_RNA	30704081	30704191	-	0.0001048	0.01012	1	1	control	0.01012	7	0.0148974	0.0282277	0.107309
chr2	6025000	6030000	AC073479.1	ENSG00000232044.4	processed_transcript	6072819	6141407	+	0.0001066	0.0103	1	1	control	0.0103	2	0.0457834	0.0647159	0.0836483
chr3	171890000	171895000	FNDC3B	ENSG00000075420.8	protein_coding	171757418	172119455	+	0.0001083	0.01046	1	1	control	0.01046	3	0.00975132	0.14851	0.155929
chr6	167810000	167815000	TCP10	ENSG00000203690.7	protein_coding	167770521	167797998	-	0.0001087	0.0105	1	1	control	0.0105	9	0.00744496	0.0310919	0.0662335
chr10	134505000	134510000	INPP5A	ENSG00000068383.14	protein_coding	134351324	134596979	+	0.0001093	0.01056	1	1	control	0.01056	5	0.00665305	0.0214489	0.0481917
chr17	61780000	61785000	STRADA	ENSG00000266173.1	protein_coding	61780192	61819330	-	0.0001095	0.01058	1	1	control	0.01058	2	0.0131266	0.0300613	0.046996
chr17	61780000	61785000	RP11-51F16.8	ENSG00000125695.12	protein_coding	61780205	61829457	-	0.0001095	0.01058	1	1	control	0.01058	2	0.0131266	0.0300613	0.046996
chr7	73720000	73725000	CLIP2	ENSG00000106665.11	protein_coding	73703805	73820273	+	0.0001096	0.01059	1	1	control	0.01059	4	0.0178399	0.0634003	0.123985
chr22	25050000	25055000	POM121L10P	ENSG00000224124.2	pseudogene	25041133	25055114	-	0.0001143	0.01104	1	1	control	0.01104	2	0.0299251	0.0376145	0.045304
chr7	98700000	98705000	SMURF1	ENSG00000198742.5	protein_coding	98625061	98741723	-	0.0001158	0.01118	1	1	control	0.01118	2	0.0309702	0.0392719	0.0475736
chr16	21620000	21625000	METTL9	ENSG00000197006.9	protein_coding	21608539	21668794	+	0.0001206	0.01164	1	1	control	0.01164	2	0.0636708	0.0763543	0.0890377
chr22	25590000	25595000	KIAA1671	ENSG00000197077.8	protein_coding	25348697	25593415	+	0.0001211	0.01169	1	1	control	0.01169	3	0.0251471	0.0306334	0.0640915
chr2	9545000	9550000	ASAP2	ENSG00000151693.5	protein_coding	9346894	9545812	+	0.0001212	0.0117	1	1	control	0.0117	4	0.0166207	0.0209628	0.0377923
chr2	9545000	9550000	ITGB1BP1	ENSG00000119185.8	protein_coding	9543604	9563676	-	0.0001212	0.0117	1	1	control	0.0117	4	0.0166207	0.0209628	0.0377923
chr2	47600000	47605000	EPCAM	ENSG00000119888.6	protein_coding	47572297	47614740	+	0.0001241	0.01198	1	1	control	0.01198	5	0.00853531	0.0572879	0.0627752
chr2	47600000	47605000	MIR559	ENSG00000207923.1	miRNA	47604814	47604909	+	0.0001241	0.01198	1	1	control	0.01198	5	0.00853531	0.0572879	0.0627752
chr12	113415000	113420000	RP1-71H24.1	ENSG00000257452.1	antisense	113345433	113455556	-	0.0001255	0.01211	1	1	control	0.01211	9	0.00598254	0.0852235	0.163441
chr12	113415000	113420000	OAS2	ENSG00000111335.8	protein_coding	113416200	113449528	+	0.0001255	0.01211	1	1	control	0.01211	9	0.00598254	0.0852235	0.163441
chr20	39940000	39945000	ZHX3	ENSG00000174306.17	protein_coding	39807088	39946312	-	0.000126	0.01216	1	1	control	0.01216	2	0.0270732	0.0453275	0.0635818
chr11	69945000	69950000	ANO1	ENSG00000131620.13	protein_coding	69924408	70035634	+	0.0001265	0.0122	1	1	control	0.0122	9	0.00638553	0.0204144	0.0620032
chr7	2535000	2540000	LFNG	ENSG00000106003.8	protein_coding	2552163	2568811	+	0.0001291	0.01246	1	1	control	0.01246	3	0.014264	0.0152113	0.0184845
chr3	10320000	10325000	TATDN2	ENSG00000157014.6	protein_coding	10289707	10322902	+	0.0001299	0.01254	1	1	control	0.01254	2	0.0119619	0.0263811	0.0408003
chr3	10320000	10325000	RP11-438J1.1	ENSG00000272410.1	protein_coding	10291056	10327480	+	0.0001299	0.01254	1	1	control	0.01254	2	0.0119619	0.0263811	0.0408003
chr16	66915000	66920000	PDP2	ENSG00000172840.2	protein_coding	66912492	66929657	+	0.0001325	0.01278	1	1	control	0.01278	3	0.013847	0.0209897	0.035481
chr1	17950000	17955000	ARHGEF10L	ENSG00000074964.12	protein_coding	17866330	18024369	+	0.0001419	0.01369	1	1	control	0.01369	5	0.00465441	0.010234	0.13229
chr10	3815000	3820000	KLF6	ENSG00000067082.10	protein_coding	3818188	3827473	-	0.0001471	0.01418	1	1	control	0.01418	2	0.0196733	0.0437995	0.0679258
chr12	88420000	88425000	C12orf50	ENSG00000165805.5	protein_coding	88373816	88427814	-	0.0001522	0.01467	1	1	control	0.01467	3	0.0144621	0.0447827	0.065827
chr1	201720000	201725000	NAV1	ENSG00000134369.11	protein_coding	201592411	201796102	+	0.0001539	0.01483	1	1	control	0.01483	2	0.0775349	0.0937702	0.110006
chr1	201720000	201725000	IPO9-AS1	ENSG00000231871.1	antisense	201657387	201798687	-	0.0001539	0.01483	1	1	control	0.01483	2	0.0775349	0.0937702	0.110006
chr13	102060000	102065000	NALCN	ENSG00000102452.11	protein_coding	101706130	102068843	-	0.0001596	0.01538	1	1	control	0.01538	2	0.0528476	0.0985916	0.144336
chr6	149450000	149455000	RP11-365H23.1	ENSG00000219487.2	pseudogene	149433145	149433808	-	0.0001596	0.01538	1	1	control	0.01538	2	0.0891268	0.0893641	0.0896015
chr10	126685000	126690000	CTBP2	ENSG00000175029.12	protein_coding	126676421	126849739	-	0.0001657	0.01596	1	1	control	0.01596	6	0.00888678	0.0747007	0.125391
chr1	207140000	207145000	FCAMR	ENSG00000162897.10	protein_coding	207131310	207143970	-	0.0001665	0.01603	1	1	control	0.01603	6	0.0132797	0.0322486	0.0902798
chr2	197940000	197945000	ANKRD44	ENSG00000065413.12	protein_coding	197831741	198175897	-	0.0001701	0.01638	1	1	control	0.01638	2	0.0476286	0.0737298	0.0998309
chr3	138640000	138645000	RP11-548O1.3	ENSG00000244578.1	lincRNA	138654031	138662862	-	0.0001717	0.01653	1	1	control	0.01653	2	0.0286563	0.0400798	0.0515032
chr21	47405000	47410000	COL6A1	ENSG00000142156.10	protein_coding	47401651	47424964	+	0.000175	0.01685	1	1	control	0.01685	7	0.00279774	0.0424807	0.0899383
chr9	139925000	139930000	C9orf139	ENSG00000180539.4	protein_coding	139921916	139931234	+	0.0001759	0.01693	1	1	control	0.01693	6	0.0187739	0.0633351	0.0833863
chr9	139925000	139930000	FUT7	ENSG00000180549.7	protein_coding	139924626	139927462	-	0.0001759	0.01693	1	1	control	0.01693	6	0.0187739	0.0633351	0.0833863
chr2	235975000	235980000	SH3BP4	ENSG00000130147.11	protein_coding	235860617	235964358	+	0.0001801	0.01733	1	1	control	0.01733	2	0.0116809	0.0276858	0.0436907
chr15	93130000	93135000	RP11-386M24.3	ENSG00000258676.3	lincRNA	93124059	93143775	+	0.000182	0.01752	1	1	control	0.01752	6	0.0080294	0.017091	0.0452378
chr12	131525000	131530000	GPR133	ENSG00000111452.8	protein_coding	131438452	131626014	+	0.0001826	0.01757	1	1	control	0.01757	11	0.00229261	0.0245942	0.0436537
chr1	28920000	28925000	TAF12	ENSG00000120656.7	protein_coding	28915835	28969597	-	0.0001833	0.01764	1	1	control	0.01764	2	0.0372256	0.0622304	0.0872352
chr1	28920000	28925000	RAB42	ENSG00000188060.6	protein_coding	28918712	28921955	+	0.0001833	0.01764	1	1	control	0.01764	2	0.0372256	0.0622304	0.0872352
chr10	30970000	30975000	SVILP1	ENSG00000234814.3	pseudogene	30960495	31006195	+	0.0001833	0.01764	1	1	control	0.01764	2	0.0176388	0.0865914	0.155544
chr4	40040000	40045000	RP11-333E13.4	ENSG00000205794.4	pseudogene	40044537	40058819	-	0.0001833	0.01764	1	1	control	0.01764	2	0.0119106	0.0279381	0.0439656
chr9	139590000	139595000	AL590226.1	ENSG00000221693.1	miRNA	139588588	139588714	+	0.0001864	0.01794	1	1	control	0.01794	6	0.0212237	0.0902205	0.130071
chr5	16900000	16905000	MYO10	ENSG00000145555.10	protein_coding	16665395	16936372	-	0.0001885	0.01814	1	1	control	0.01814	4	0.00615866	0.0128791	0.122822
chr5	16900000	16905000	CTB-55B8.1	ENSG00000243538.1	pseudogene	16902403	16902750	-	0.0001885	0.01814	1	1	control	0.01814	4	0.00615866	0.0128791	0.122822
chr3	47825000	47830000	SMARCC1	ENSG00000173473.6	protein_coding	47626762	47823596	-	0.0001911	0.01838	1	1	control	0.01838	2	0.0179309	0.0484151	0.0788992
chr10	35500000	35505000	CREM	ENSG00000095794.15	protein_coding	35415719	35501886	+	0.0001947	0.01872	1	1	control	0.01872	6	0.00165872	0.0175733	0.142448
chr7	64530000	64535000	CCT6P3	ENSG00000234585.2	pseudogene	64498732	64535091	+	0.0001949	0.01874	1	1	control	0.01874	2	0.033646	0.0870061	0.140366
chr7	64530000	64535000	SNORA15	ENSG00000207062.1	snoRNA	64530916	64531050	+	0.0001949	0.01874	1	1	control	0.01874	2	0.033646	0.0870061	0.140366
chr18	43190000	43195000	SLC14A2	ENSG00000132874.9	protein_coding	42792960	43263072	+	0.0001949	0.01875	1	1	control	0.01875	3	0.00723031	0.0626088	0.0742629
chr11	68520000	68525000	CPT1A	ENSG00000110090.8	protein_coding	68522088	68611878	-	0.0001956	0.01881	1	1	control	0.01881	2	0.0272471	0.0452505	0.0632538
chr1	160765000	160770000	LY9	ENSG00000122224.13	protein_coding	160765864	160798051	+	0.0002023	0.01945	1	1	control	0.01945	8	0.000797925	0.0567163	0.107942
chr15	91200000	91205000	RP11-387D10.2	ENSG00000259736.1	antisense	91163239	91260372	-	0.0002035	0.01956	1	1	control	0.01956	2	0.0202322	0.0849546	0.149677
chr15	91200000	91205000	RP11-387D10.3	ENSG00000245479.2	sense_overlapping	91203465	91208198	+	0.0002035	0.01956	1	1	control	0.01956	2	0.0202322	0.0849546	0.149677
chr3	73110000	73115000	PPP4R2	ENSG00000163605.10	protein_coding	73045936	73118350	+	0.0002035	0.01956	1	1	control	0.01956	2	0.00811834	0.0223401	0.0365619
chr3	73110000	73115000	EBLN2	ENSG00000255423.1	protein_coding	73110810	73112488	+	0.0002035	0.01956	1	1	control	0.01956	2	0.00811834	0.0223401	0.0365619
chr21	46715000	46720000	LINC00205	ENSG00000223768.1	lincRNA	46713200	46717269	+	0.0002036	0.01957	1	1	control	0.01957	4	0.00923357	0.0234132	0.043832
chr9	132625000	132630000	USP20	ENSG00000136878.8	protein_coding	132596977	132644107	+	0.0002043	0.01964	1	1	control	0.01964	3	0.0390604	0.0507956	0.0647533
chr1	3395000	3400000	ARHGEF16	ENSG00000130762.10	protein_coding	3370990	3397677	+	0.0002044	0.01965	1	1	control	0.01965	10	0.00800181	0.0449959	0.064643
chr14	105435000	105440000	AHNAK2	ENSG00000185567.6	protein_coding	105403581	105444694	-	0.0002045	0.01965	1	1	control	0.01965	4	0.0510034	0.0946046	0.136672
chr17	66130000	66135000	LRRC37A16P	ENSG00000267023.1	pseudogene	66121918	66148609	-	0.0002048	0.01968	1	1	control	0.01968	5	0.00551721	0.0109524	0.0485603
chr17	66130000	66135000	SH3GL1P3	ENSG00000267352.1	pseudogene	66130816	66131745	-	0.0002048	0.01968	1	1	control	0.01968	5	0.00551721	0.0109524	0.0485603
chr3	133115000	133120000	TMEM108	ENSG00000144868.9	protein_coding	132757235	133116636	+	0.0002058	0.01978	1	1	control	0.01978	6	0.00788686	0.0188872	0.0718119
chr3	133115000	133120000	BFSP2	ENSG00000170819.4	protein_coding	133118839	133194066	+	0.0002058	0.01978	1	1	control	0.01978	6	0.00788686	0.0188872	0.0718119
chr5	149510000	149515000	PDGFRB	ENSG00000113721.9	protein_coding	149493400	149535435	-	0.0002076	0.01996	1	1	control	0.01996	6	0.00663524	0.0441483	0.0754836
chr1	25890000	25895000	LDLRAP1	ENSG00000157978.7	protein_coding	25870071	25895377	+	0.0002092	0.02011	1	1	control	0.02011	3	0.0369586	0.057139	0.0632593
chr12	124825000	124830000	NCOR2	ENSG00000196498.9	protein_coding	124808961	125052135	-	0.000214	0.02056	1	1	control	0.02056	8	0.00181892	0.00923085	0.0320434
chr19	39355000	39360000	RINL	ENSG00000187994.9	protein_coding	39358470	39368919	-	0.0002156	0.02071	1	1	control	0.02071	2	0.0245578	0.0353182	0.0460786
chr3	39135000	39140000	WDR48	ENSG00000114742.9	protein_coding	39093489	39138155	+	0.0002156	0.02071	1	1	control	0.02071	2	0.047191	0.0510076	0.0548242
chr3	39135000	39140000	GORASP1	ENSG00000114745.9	protein_coding	39138150	39149854	-	0.0002156	0.02071	1	1	control	0.02071	2	0.047191	0.0510076	0.0548242
chr1	154160000	154165000	TPM3	ENSG00000143549.15	protein_coding	154127784	154167124	-	0.0002179	0.02093	1	1	control	0.02093	4	0.0229354	0.0564135	0.0996898
chr14	67940000	67945000	TMEM229B	ENSG00000198133.4	protein_coding	67913801	68000456	-	0.000226	0.02171	1	1	control	0.02171	6	0.000962382	0.00969541	0.0470289
chr2	151395000	151400000	RND3	ENSG00000115963.9	protein_coding	151324709	151395525	-	0.0002269	0.02179	1	1	control	0.02179	3	0.0268605	0.0289967	0.0961948
chr21	47830000	47835000	PCNT	ENSG00000160299.12	protein_coding	47744036	47865682	+	0.0002276	0.02186	1	1	control	0.02186	6	0.00773548	0.0181608	0.0927396
chr2	207025000	207030000	EEF1B2	ENSG00000114942.9	protein_coding	207024309	207027652	+	0.0002293	0.02201	0.9999	1	control	0.02201	6	0.00268983	0.0387493	0.0815958
chr2	207025000	207030000	SNORD51	ENSG00000207047.2	snoRNA	207026602	207026681	+	0.0002293	0.02201	0.9999	1	control	0.02201	6	0.00268983	0.0387493	0.0815958
chr2	207025000	207030000	SNORA41	ENSG00000207406.1	snoRNA	207026952	207027083	+	0.0002293	0.02201	0.9999	1	control	0.02201	6	0.00268983	0.0387493	0.0815958
chr16	87380000	87385000	FBXO31	ENSG00000103264.11	protein_coding	87360593	87425748	-	0.0002301	0.02209	1	1	control	0.02209	7	0.00203502	0.00905346	0.0675965
chr5	151050000	151055000	SPARC	ENSG00000113140.6	protein_coding	151040657	151066726	-	0.00023	0.02209	1	1	control	0.02209	2	0.0757914	0.0868223	0.0978532
chr19	54260000	54265000	MIR516A1	ENSG00000207767.1	miRNA	54259995	54260084	+	0.0002369	0.02273	1	1	control	0.02273	8	0.0167778	0.0266042	0.11388
chr19	54260000	54265000	AC011453.1	ENSG00000265569.1	miRNA	54261123	54261223	+	0.0002369	0.02273	1	1	control	0.02273	8	0.0167778	0.0266042	0.11388
chr19	54260000	54265000	MIR1283-2	ENSG00000221548.1	miRNA	54261486	54261572	+	0.0002369	0.02273	1	1	control	0.02273	8	0.0167778	0.0266042	0.11388
chr19	54260000	54265000	RNU6-1041P	ENSG00000252063.1	snRNA	54263341	54263442	-	0.0002369	0.02273	1	1	control	0.02273	8	0.0167778	0.0266042	0.11388
chr19	54260000	54265000	MIR516A2	ENSG00000207620.1	miRNA	54264387	54264476	+	0.0002369	0.02273	1	1	control	0.02273	8	0.0167778	0.0266042	0.11388
chr12	130500000	130505000	RP11-474D1.4	ENSG00000261650.1	lincRNA	130509038	130529501	-	0.000238	0.02285	1	1	control	0.02285	12	0.00714096	0.106498	0.194669
chr15	64755000	64760000	ZNF609	ENSG00000180357.5	protein_coding	64752941	64978264	+	0.0002397	0.02301	1	1	control	0.02301	2	0.0496971	0.0545548	0.0594126
chr12	56620000	56625000	NABP2	ENSG00000139579.8	protein_coding	56615799	56623638	+	0.0002409	0.02312	1	1	control	0.02312	8	0.00233587	0.0328093	0.0698833
chr12	56620000	56625000	SLC39A5	ENSG00000139540.7	protein_coding	56623833	56631630	+	0.0002409	0.02312	1	1	control	0.02312	8	0.00233587	0.0328093	0.0698833
chr6	43935000	43940000	RP5-1120P11.1	ENSG00000237686.2	antisense	43963460	44042389	-	0.0002422	0.02324	0.9999	1	control	0.02324	2	0.0178474	0.0315198	0.0451921
chr15	75080000	75085000	CSK	ENSG00000103653.12	protein_coding	75074398	75095539	+	0.0002433	0.02335	1	1	control	0.02335	2	0.0197667	0.0351811	0.0505954
chr15	75080000	75085000	MIR4513	ENSG00000264386.1	miRNA	75081013	75081098	-	0.0002433	0.02335	1	1	control	0.02335	2	0.0197667	0.0351811	0.0505954
chr1	37945000	37950000	ZC3H12A	ENSG00000163874.8	protein_coding	37940153	37949980	+	0.0002439	0.0234	0.9999	1	control	0.0234	4	0.0179616	0.0588666	0.137876
chr17	7325000	7330000	RP11-104H15.7	ENSG00000262880.1	processed_transcript	7323422	7347400	+	0.0002462	0.02362	1	1	control	0.02362	8	0.00851115	0.028558	0.140769
chr17	7325000	7330000	C17orf74	ENSG00000184560.3	protein_coding	7328934	7330887	+	0.0002462	0.02362	1	1	control	0.02362	8	0.00851115	0.028558	0.140769
chr12	16760000	16765000	MGST1	ENSG00000008394.8	protein_coding	16500076	16762193	+	0.0002469	0.02369	1	1	control	0.02369	12	0.00981659	0.0460857	0.0922221
chr12	16760000	16765000	LMO3	ENSG00000048540.10	protein_coding	16701307	16763528	-	0.0002469	0.02369	1	1	control	0.02369	12	0.00981659	0.0460857	0.0922221
chr14	23285000	23290000	SLC7A7	ENSG00000155465.14	protein_coding	23242431	23299029	-	0.0002477	0.02376	1	1	control	0.02376	5	0.0204617	0.044727	0.103178
chr14	23285000	23290000	AL135998.1	ENSG00000215306.1	protein_coding	23286463	23291750	-	0.0002477	0.02376	1	1	control	0.02376	5	0.0204617	0.044727	0.103178
chr14	102650000	102655000	WDR20	ENSG00000140153.13	protein_coding	102605840	102691184	+	0.0002483	0.02382	1	1	control	0.02382	2	0.0252944	0.0331465	0.0409986
chr11	59620000	59625000	TCN1	ENSG00000134827.3	protein_coding	59620273	59634048	-	0.0002586	0.0248	1	1	control	0.0248	2	0.0361467	0.0414926	0.0468385
chr2	8870000	8875000	KIDINS220	ENSG00000134313.10	protein_coding	8865408	8977760	-	0.0002586	0.0248	1	1	control	0.0248	2	0.0429481	0.0538313	0.0647144
chr12	111845000	111850000	SH2B3	ENSG00000111252.6	protein_coding	111843752	111889427	+	0.0002602	0.02494	1	1	control	0.02494	3	0.0456913	0.0655478	0.210467
chr1	19250000	19255000	IFFO2	ENSG00000169991.6	protein_coding	19230775	19283180	-	0.0002629	0.0252	0.9999	1	control	0.0252	5	0.0424578	0.0431109	0.113003
chr7	540000	545000	PDGFA	ENSG00000197461.9	protein_coding	536895	559933	-	0.0002629	0.0252	1	1	control	0.0252	11	0.00113308	0.00504576	0.0724407
chr3	186570000	186575000	ADIPOQ	ENSG00000181092.5	protein_coding	186560463	186576252	+	0.0002667	0.02556	1	1	control	0.02556	2	0.00959079	0.0177686	0.0259464
chr3	186570000	186575000	ADIPOQ-AS1	ENSG00000226482.1	antisense	186569675	186573912	-	0.0002667	0.02556	1	1	control	0.02556	2	0.00959079	0.0177686	0.0259464
chr6	41990000	41995000	CCND3	ENSG00000112576.8	protein_coding	41902671	42018095	-	0.0002675	0.02564	1	1	control	0.02564	3	0.0189258	0.0328264	0.0747611
chr11	15910000	15915000	RP11-222N13.1	ENSG00000254661.2	lincRNA	15932503	15948989	+	0.0002716	0.02603	1	1	control	0.02603	2	0.0257934	0.0755224	0.125251
chr20	60490000	60495000	CDH4	ENSG00000179242.11	protein_coding	59827482	60515673	+	0.0002726	0.02612	1	1	control	0.02612	4	0.0142873	0.0391449	0.0436356
chr8	10380000	10385000	PRSS51	ENSG00000253649.1	antisense	10340388	10405095	-	0.0002729	0.02615	1	1	control	0.02615	5	0.0207213	0.0321691	0.0749798
chr8	10380000	10385000	PRSS55	ENSG00000184647.6	protein_coding	10383056	10411676	+	0.0002729	0.02615	1	1	control	0.02615	5	0.0207213	0.0321691	0.0749798
chr13	114830000	114835000	RASA3	ENSG00000185989.9	protein_coding	114747194	114898086	-	0.0002778	0.02661	1	1	control	0.02661	12	0.0106121	0.0725771	0.12725
chr22	47425000	47430000	TBC1D22A	ENSG00000054611.9	protein_coding	47158518	47571336	+	0.0002784	0.02667	1	1	control	0.02667	2	0.0667778	0.0674101	0.0680424
chr3	8570000	8575000	LMCD1-AS1	ENSG00000227110.2	antisense	7994492	8653610	-	0.0002791	0.02674	1	1	control	0.02674	3	0.0348021	0.0510022	0.0783197
chr3	8570000	8575000	LMCD1	ENSG00000071282.7	protein_coding	8543393	8609805	+	0.0002791	0.02674	1	1	control	0.02674	3	0.0348021	0.0510022	0.0783197
chr6	168710000	168715000	DACT2	ENSG00000164488.7	protein_coding	168693510	168720434	-	0.0002792	0.02675	0.9999	1	control	0.02675	5	0.0139166	0.100096	0.141362
chr5	1505000	1510000	LPCAT1	ENSG00000153395.5	protein_coding	1456595	1524092	-	0.0002826	0.02707	1	1	control	0.02707	11	0.000686602	0.0245977	0.13923
chr2	241560000	241565000	GPR35	ENSG00000178623.7	protein_coding	241544848	241570676	+	0.0002838	0.02718	1	1	control	0.02718	10	0.0241572	0.0580634	0.128721
chr14	71195000	71200000	MAP3K9	ENSG00000006432.11	protein_coding	71189243	71276251	-	0.0002844	0.02724	1	1	control	0.02724	3	0.00757907	0.0084757	0.0217986
chr19	30100000	30105000	POP4	ENSG00000105171.5	protein_coding	30094924	30108144	+	0.0002859	0.02738	1	1	control	0.02738	5	0.00607345	0.0124562	0.120702
chr1	175050000	175055000	TNN	ENSG00000120332.11	protein_coding	175036994	175117202	+	0.0002899	0.02775	1	1	control	0.02775	2	0.0268904	0.0841472	0.141404
chr2	120015000	120020000	STEAP3	ENSG00000115107.15	protein_coding	119981384	120023228	+	0.0002899	0.02775	1	1	control	0.02775	2	0.0326187	0.0873726	0.142126
chr16	85815000	85820000	EMC8	ENSG00000131148.4	protein_coding	85805364	85833214	-	0.0002914	0.0279	1	1	control	0.0279	2	0.0375603	0.0433788	0.0491972
chr16	85815000	85820000	RNU1-103P	ENSG00000252311.1	snRNA	85815381	85815505	-	0.0002914	0.0279	1	1	control	0.0279	2	0.0375603	0.0433788	0.0491972
chr16	85815000	85820000	RP11-568J23.5	ENSG00000270184.1	antisense	85817988	85821223	+	0.0002914	0.0279	1	1	control	0.0279	2	0.0375603	0.0433788	0.0491972
chr10	130295000	130300000	RP11-264E18.1	ENSG00000234640.1	lincRNA	130114546	130118478	-	0.0002955	0.02829	1	1	control	0.02829	7	0.00232106	0.0117449	0.0631632
chr13	21135000	21140000	IFT88	ENSG00000032742.13	protein_coding	21140585	21265503	+	0.0002971	0.02843	0.9999	1	control	0.02843	2	0.0155426	0.0188355	0.0221284
chr22	21990000	21995000	CCDC116	ENSG00000161180.6	protein_coding	21987005	21991616	+	0.0002998	0.02869	1	1	control	0.02869	3	0.00703886	0.0101496	0.0285094
chr5	1910000	1915000	CTD-2194D22.4	ENSG00000249326.1	antisense	1887446	1900607	+	0.0003022	0.02891	1	1	control	0.02891	7	0.00148464	0.00899758	0.0546706
chr11	68115000	68120000	LRP5	ENSG00000162337.7	protein_coding	68080077	68216743	+	0.000308	0.02946	0.9999	1	control	0.02946	7	0.00140086	0.0209601	0.0347007
chr7	101360000	101365000	MYL10	ENSG00000106436.4	protein_coding	101256605	101272576	-	0.0003084	0.0295	1	1	control	0.0295	4	0.0151536	0.0576732	0.0716417
chr17	77125000	77130000	RBFOX3	ENSG00000167281.14	protein_coding	77085427	77613550	-	0.0003087	0.02953	1	1	control	0.02953	9	0.0124996	0.0348634	0.0655388
chr17	77125000	77130000	RP11-398J5.1	ENSG00000266711.1	antisense	77128804	77132484	+	0.0003087	0.02953	1	1	control	0.02953	9	0.0124996	0.0348634	0.0655388
chr18	77730000	77735000	HSBP1L1	ENSG00000226742.3	protein_coding	77724561	77730822	+	0.0003164	0.03026	1	1	control	0.03026	2	0.0220945	0.0321281	0.0421618
chr18	77730000	77735000	TXNL4A	ENSG00000141759.10	protein_coding	77732867	77793949	-	0.0003164	0.03026	1	1	control	0.03026	2	0.0220945	0.0321281	0.0421618
chr10	80390000	80395000	LINC00856	ENSG00000230417.6	lincRNA	80008505	80434724	+	0.0003201	0.03061	1	1	control	0.03061	2	0.0675914	0.0871414	0.106691
chr16	68120000	68125000	RP11-67A1.2	ENSG00000261864.1	processed_transcript	68111243	68156174	+	0.0003201	0.03061	1	1	control	0.03061	2	0.0304858	0.0764309	0.122376
chr16	68120000	68125000	NFATC3	ENSG00000072736.14	protein_coding	68118654	68263162	+	0.0003201	0.03061	1	1	control	0.03061	2	0.0304858	0.0764309	0.122376
chr16	68120000	68125000	Y_RNA	ENSG00000201850.1	misc_RNA	68123352	68123446	-	0.0003201	0.03061	1	1	control	0.03061	2	0.0304858	0.0764309	0.122376
chr11	4870000	4875000	MMP26	ENSG00000167346.3	protein_coding	4726157	5013659	+	0.0003223	0.03081	1	1	control	0.03081	4	0.0471414	0.0725788	0.125634
chr11	4870000	4875000	OR51S1	ENSG00000176922.2	protein_coding	4869427	4870514	-	0.0003223	0.03081	1	1	control	0.03081	4	0.0471414	0.0725788	0.125634
chr16	89040000	89045000	CBFA2T3	ENSG00000129993.10	protein_coding	88941266	89043612	-	0.0003245	0.03101	0.9999	1	control	0.03101	14	0.0251121	0.071728	0.0943014
chr8	134585000	134590000	RP11-629O1.2	ENSG00000261220.2	lincRNA	134585426	134586104	+	0.0003306	0.03159	0.9999	1	control	0.03159	3	0.0546682	0.0702851	0.0740268
chr16	48180000	48185000	ABCC12	ENSG00000140798.11	protein_coding	48116884	48189929	-	0.0003314	0.03166	1	1	control	0.03166	5	0.00511907	0.0108953	0.0711248
chr16	88120000	88125000	RP11-863P13.5	ENSG00000261193.1	lincRNA	88112767	88120989	-	0.0003325	0.03177	0.9999	1	control	0.03177	6	0.020571	0.0438731	0.0621284
chr16	88120000	88125000	RP11-863P13.6	ENSG00000260166.1	lincRNA	88120993	88121538	+	0.0003325	0.03177	0.9999	1	control	0.03177	6	0.020571	0.0438731	0.0621284
chr16	88120000	88125000	RP11-863P13.4	ENSG00000205037.2	lincRNA	88121647	88134591	-	0.0003325	0.03177	0.9999	1	control	0.03177	6	0.020571	0.0438731	0.0621284
chr19	50205000	50210000	CPT1C	ENSG00000169169.10	protein_coding	50194155	50216988	+	0.0003335	0.03186	1	1	control	0.03186	2	0.0195952	0.0243553	0.0291155
chr4	164530000	164535000	MARCH1	ENSG00000145416.9	protein_coding	164445450	165305202	-	0.0003335	0.03186	1	1	control	0.03186	2	0.0690714	0.0947889	0.120506
chr15	25840000	25845000	AC023449.2	ENSG00000223628.2	pseudogene	25826116	25826269	+	0.0003359	0.03209	1	1	control	0.03209	6	0.00519472	0.0518375	0.0983802
chr4	189930000	189935000	RP11-818C3.1	ENSG00000250024.1	lincRNA	189911869	189923229	-	0.0003371	0.0322	1	1	control	0.0322	2	0.0380723	0.0415803	0.0450882
chr17	4835000	4840000	GP1BA	ENSG00000185245.6	protein_coding	4835592	4838325	+	0.0003391	0.03239	1	1	control	0.03239	8	0.010429	0.0312398	0.120096
chr20	61290000	61295000	SLCO4A1	ENSG00000101187.11	protein_coding	61273797	61317137	+	0.0003401	0.03248	0.9999	1	control	0.03248	4	0.00801553	0.0432657	0.0875344
chr20	61290000	61295000	RP11-93B14.5	ENSG00000232803.1	antisense	61294371	61298076	-	0.0003401	0.03248	0.9999	1	control	0.03248	4	0.00801553	0.0432657	0.0875344
chr6	134295000	134300000	TBPL1	ENSG00000028839.5	protein_coding	134273308	134311570	+	0.0003413	0.0326	0.9999	1	control	0.0326	3	0.0169789	0.0408061	0.0499275
chr20	61315000	61320000	SLCO4A1	ENSG00000101187.11	protein_coding	61273797	61317137	+	0.0003426	0.03272	0.9999	1	control	0.03272	5	0.0039188	0.052505	0.0677441
chr9	132475000	132480000	PRRX2	ENSG00000167157.9	protein_coding	132427920	132484875	+	0.0003488	0.0333	0.9999	1	control	0.0333	3	0.0135746	0.0590653	0.0966816
chr9	132475000	132480000	RP11-483H20.6	ENSG00000236024.1	antisense	132475175	132480914	-	0.0003488	0.0333	0.9999	1	control	0.0333	3	0.0135746	0.0590653	0.0966816
chr12	125085000	125090000	NCOR2	ENSG00000196498.9	protein_coding	124808961	125052135	-	0.0003507	0.03348	1	1	control	0.03348	2	0.0112949	0.0258381	0.0403812
chr17	42010000	42015000	RP11-527L4.6	ENSG00000267420.1	lincRNA	42004931	42009990	+	0.0003507	0.03348	1	1	control	0.03348	2	0.0257024	0.0598843	0.0940661
chr3	8560000	8565000	LMCD1-AS1	ENSG00000227110.2	antisense	7994492	8653610	-	0.0003522	0.03362	0.9999	1	control	0.03362	3	0.06031	0.0788515	0.0915475
chr3	8560000	8565000	LMCD1	ENSG00000071282.7	protein_coding	8543393	8609805	+	0.0003522	0.03362	0.9999	1	control	0.03362	3	0.06031	0.0788515	0.0915475
chr6	168925000	168930000	SMOC2	ENSG00000112562.14	protein_coding	168841831	169073984	+	0.0003555	0.03393	0.9999	1	control	0.03393	5	0.0406867	0.0550392	0.105772
chr2	206785000	206790000	RN7SKP178	ENSG00000201875.1	misc_RNA	206765354	206765682	+	0.0003566	0.03404	1	1	control	0.03404	2	0.0174401	0.0413374	0.0652347
chr19	1075000	1080000	HMHA1	ENSG00000180448.6	protein_coding	1065922	1086627	+	0.0003576	0.03413	0.9999	1	control	0.03413	4	0.0299035	0.0669884	0.0784681
chr13	114160000	114165000	TMCO3	ENSG00000150403.13	protein_coding	114145310	114204542	+	0.0003582	0.03418	1	1	control	0.03418	8	0.0270346	0.0502197	0.35308
chr6	155360000	155365000	TIAM2	ENSG00000146426.13	protein_coding	155153831	155578857	+	0.0003583	0.03419	0.9999	1	control	0.03419	3	0.0225059	0.0264597	0.0537519
chr1	1265000	1270000	TAS1R3	ENSG00000169962.4	protein_coding	1266694	1270686	+	0.0003596	0.03431	1	1	control	0.03431	23	0.00368411	0.0379273	0.249608
chr12	94535000	94540000	RP11-74K11.1	ENSG00000257360.1	pseudogene	94533853	94535113	+	0.0003616	0.0345	0.9999	1	control	0.0345	3	0.0136872	0.100465	0.109406
chr7	4750000	4755000	FOXK1	ENSG00000164916.9	protein_coding	4683388	4811074	+	0.000368	0.0351	1	1	control	0.0351	15	0.000215137	0.0194357	0.0961293
chr15	62535000	62540000	hsa-mir-7162	ENSG00000166104.10	pseudogene	62520095	62545434	-	0.0003713	0.03541	1	1	control	0.03541	26	0.000150158	0.0214394	0.0642169
chr15	62535000	62540000	AC126323.1	ENSG00000221141.1	miRNA	62535565	62535647	-	0.0003713	0.03541	1	1	control	0.03541	26	0.000150158	0.0214394	0.0642169
chr13	57720000	57725000	PRR20B	ENSG00000204918.3	protein_coding	57721622	57724643	+	0.0003718	0.03546	1	1	control	0.03546	3	0.0160106	0.0286919	0.0377995
chr6	168470000	168475000	FRMD1	ENSG00000153303.12	protein_coding	168456425	168482237	-	0.0003719	0.03547	1	1	control	0.03547	6	0.00776836	0.0194745	0.0706267
chr20	60555000	60560000	TAF4	ENSG00000130699.12	protein_coding	60528525	60640866	-	0.0003806	0.03629	1	1	control	0.03629	4	0.00372558	0.0165517	0.065192
chr3	55030000	55035000	CACNA2D3	ENSG00000157445.10	protein_coding	54156574	55108584	+	0.0003821	0.03642	1	1	control	0.03642	2	0.0914403	0.100659	0.109878
chr20	62505000	62510000	TPD52L2	ENSG00000101150.13	protein_coding	62496596	62522898	+	0.0003846	0.03666	1	1	control	0.03666	5	0.00539018	0.0145402	0.0283318
chr15	101780000	101785000	CHSY1	ENSG00000131873.5	protein_coding	101715928	101792137	-	0.0003851	0.0367	1	1	control	0.0367	3	0.0343797	0.0771214	0.0948204
chr7	1650000	1655000	TFAMP1	ENSG00000230444.1	pseudogene	1654226	1654961	+	0.0003852	0.03671	1	1	control	0.03671	6	0.00337167	0.0238915	0.0456816
chr11	117695000	117700000	FXYD2	ENSG00000137731.9	protein_coding	117671559	117699413	-	0.0003857	0.03676	1	1	control	0.03676	10	0.0217588	0.0488807	0.103577
chr11	117695000	117700000	FXYD6-FXYD2	ENSG00000255245.3	protein_coding	117690878	117747382	-	0.0003857	0.03676	1	1	control	0.03676	10	0.0217588	0.0488807	0.103577
chr1	95385000	95390000	CNN3	ENSG00000117519.11	protein_coding	95362507	95392834	-	0.0003863	0.03682	0.9999	1	control	0.03682	3	0.0603081	0.0812758	0.0850023
chr12	133060000	133065000	FBRSL1	ENSG00000112787.8	protein_coding	133066137	133161774	+	0.0003863	0.03682	0.9999	1	control	0.03682	3	0.0032523	0.0211093	0.0535267
chr15	27185000	27190000	GABRA5	ENSG00000186297.7	protein_coding	27111510	27194354	+	0.0003973	0.03784	0.9999	1	control	0.03784	6	0.00390489	0.0347924	0.0457923
chr19	13050000	13055000	CALR	ENSG00000179218.9	protein_coding	13049392	13055303	+	0.0003991	0.03801	1	1	control	0.03801	9	0.00104857	0.0279352	0.115544
chr19	13050000	13055000	CTC-425F1.4	ENSG00000267458.1	antisense	13054932	13055301	-	0.0003991	0.03801	1	1	control	0.03801	9	0.00104857	0.0279352	0.115544
chr6	158505000	158510000	SYNJ2	ENSG00000078269.9	protein_coding	158402888	158520208	+	0.0003994	0.03804	1	1	control	0.03804	8	0.00316494	0.0402464	0.0728053
chr2	219180000	219185000	PNKD	ENSG00000127838.9	protein_coding	219135115	219211516	+	0.0004013	0.03822	0.9999	1	control	0.03822	2	0.0337713	0.0580172	0.082263
chr2	69845000	69850000	AAK1	ENSG00000115977.14	protein_coding	69688532	69901481	-	0.0004044	0.03851	1	1	control	0.03851	3	0.0319922	0.0564429	0.0614142
chr1	209820000	209825000	LAMB3	ENSG00000196878.8	protein_coding	209788215	209825811	-	0.000407	0.03875	1	1	control	0.03875	2	0.102384	0.157473	0.212562
chr2	11775000	11780000	GREB1	ENSG00000196208.9	protein_coding	11674242	11782914	+	0.0004084	0.03888	1	1	control	0.03888	3	0.01788	0.0255806	0.0428707
chr12	56035000	56040000	RP11-644F5.16	ENSG00000258921.1	antisense	56032696	56053579	-	0.0004087	0.03891	1	1	control	0.03891	2	0.0181079	0.0475614	0.0770149
chr12	56035000	56040000	OR10AE3P	ENSG00000272837.1	pseudogene	56039979	56040447	-	0.0004087	0.03891	1	1	control	0.03891	2	0.0181079	0.0475614	0.0770149
chr17	79940000	79945000	ASPSCR1	ENSG00000169696.11	protein_coding	79934683	79975282	+	0.0004094	0.03897	0.9999	1	control	0.03897	6	0.00438068	0.0228275	0.0805697
chr13	46740000	46745000	LCP1	ENSG00000136167.9	protein_coding	46700055	46786006	-	0.0004098	0.03901	1	1	control	0.03901	6	0.0326634	0.0782119	0.128657
chr13	46740000	46745000	RN7SL288P	ENSG00000240767.2	misc_RNA	46743594	46743883	-	0.0004098	0.03901	1	1	control	0.03901	6	0.0326634	0.0782119	0.128657
chr10	74080000	74085000	DNAJB12	ENSG00000148719.10	protein_coding	74092588	74114988	-	0.0004105	0.03908	0.9999	1	control	0.03908	2	0.0323212	0.0736632	0.115005
chr9	92095000	92100000	SEMA4D	ENSG00000187764.7	protein_coding	91975702	92113045	-	0.0004119	0.03921	1	1	control	0.03921	2	0.0463788	0.0854972	0.124615
chr1	31375000	31380000	SDC3	ENSG00000162512.11	protein_coding	31342314	31381608	-	0.000414	0.0394	0.9999	1	control	0.0394	4	0.023266	0.0439434	0.0683642
chr4	8070000	8075000	ABLIM2	ENSG00000163995.14	protein_coding	7967039	8160559	-	0.0004148	0.03948	1	1	control	0.03948	7	0.0336358	0.0468376	0.122006
chr4	148115000	148120000	MIR548G	ENSG00000221369.1	miRNA	148265781	148265869	-	0.0004206	0.04002	0.9999	1	control	0.04002	2	0.0135642	0.0173791	0.0211941
chr12	133140000	133145000	FBRSL1	ENSG00000112787.8	protein_coding	133066137	133161774	+	0.0004214	0.0401	1	1	control	0.0401	12	0.000634866	0.0110129	0.06902
chr19	54325000	54330000	NLRP12	ENSG00000142405.17	protein_coding	54296857	54327648	-	0.0004216	0.04011	1	1	control	0.04011	6	0.039705	0.072464	0.111165
chr6	137105000	137110000	MAP3K5	ENSG00000197442.8	protein_coding	136878185	137113656	-	0.0004276	0.04067	0.9999	1	control	0.04067	4	0.0242822	0.0782038	0.125944
chr7	615000	620000	PRKAR1B	ENSG00000188191.10	protein_coding	588834	767287	-	0.0004282	0.04072	1	1	control	0.04072	11	0.00435421	0.0114682	0.053935
chr16	4470000	4475000	CORO7-PAM16	ENSG00000103426.8	protein_coding	4390252	4470495	-	0.0004285	0.04075	1	1	control	0.04075	3	0.0298658	0.0781621	0.320051
chr16	4470000	4475000	CORO7	ENSG00000262246.1	protein_coding	4404543	4475706	-	0.0004285	0.04075	1	1	control	0.04075	3	0.0298658	0.0781621	0.320051
chr12	56395000	56400000	SUOX	ENSG00000139531.8	protein_coding	56390964	56400425	+	0.0004285	0.04076	0.9999	1	control	0.04076	2	0.0311064	0.0436928	0.0562792
chr19	2090000	2095000	MOB3A	ENSG00000172081.9	protein_coding	2071037	2096672	-	0.0004302	0.04091	0.9999	1	control	0.04091	3	0.0559709	0.0854154	0.121197
chr1	160390000	160395000	VANGL2	ENSG00000162738.5	protein_coding	160370376	160398468	+	0.0004311	0.041	0.9999	1	control	0.041	3	0.0158534	0.0237015	0.0640347
chr4	8020000	8025000	ABLIM2	ENSG00000163995.14	protein_coding	7967039	8160559	-	0.0004315	0.04104	0.9999	1	control	0.04104	5	0.00790212	0.0373769	0.0790077
chr4	8020000	8025000	RP11-338K13.1	ENSG00000273267.1	antisense	8024392	8024853	+	0.0004315	0.04104	0.9999	1	control	0.04104	5	0.00790212	0.0373769	0.0790077
chr8	144155000	144160000	RP11-520P18.5	ENSG00000261667.1	protein_coding	144161874	144164418	+	0.0004345	0.04132	0.9999	1	control	0.04132	3	0.0662367	0.0824777	0.0901923
chr1	28835000	28840000	RCC1	ENSG00000180198.11	protein_coding	28832455	28865812	+	0.0004447	0.04226	1	1	control	0.04226	2	0.0908632	0.0919255	0.0929878
chr1	28835000	28840000	SNHG3	ENSG00000242125.2	sense_intronic	28832492	28837404	+	0.0004447	0.04226	1	1	control	0.04226	2	0.0908632	0.0919255	0.0929878
chr1	28835000	28840000	SNORA73B	ENSG00000200087.1	snoRNA	28835071	28835274	+	0.0004447	0.04226	1	1	control	0.04226	2	0.0908632	0.0919255	0.0929878
chr4	1735000	1740000	TACC3	ENSG00000013810.14	protein_coding	1723227	1746898	+	0.000446	0.04238	1	1	control	0.04238	7	0.00236575	0.0104396	0.0338115
chr11	63970000	63975000	STIP1	ENSG00000168439.12	protein_coding	63952744	63972015	+	0.0004476	0.04253	1	1	control	0.04253	17	0.000904888	0.0772913	0.127063
chr11	63970000	63975000	FERMT3	ENSG00000149781.8	protein_coding	63974150	63991354	+	0.0004476	0.04253	1	1	control	0.04253	17	0.000904888	0.0772913	0.127063
chr21	47540000	47545000	COL6A2	ENSG00000142173.10	protein_coding	47518011	47552763	+	0.0004494	0.0427	1	1	control	0.0427	2	0.0229812	0.0332473	0.0435135
chr1	19545000	19550000	RP1-43E13.2	ENSG00000230424.1	antisense	19536995	19567198	+	0.0004504	0.04279	1	1	control	0.04279	2	0.0271697	0.0447374	0.0623051
chr1	19545000	19550000	EMC1	ENSG00000127463.9	protein_coding	19542158	19578046	-	0.0004504	0.04279	1	1	control	0.04279	2	0.0271697	0.0447374	0.0623051
chr3	48015000	48020000	MAP4	ENSG00000047849.17	protein_coding	47892182	48130769	-	0.0004504	0.04279	1	1	control	0.04279	2	0.00998866	0.0253582	0.0407277
chr10	31270000	31275000	ZNF438	ENSG00000183621.11	protein_coding	31109136	31320866	-	0.000451	0.04285	1	1	control	0.04285	2	0.018414	0.0611615	0.103909
chr13	21805000	21810000	LINC01046	ENSG00000233405.1	lincRNA	21808707	21809343	+	0.000451	0.04285	1	1	control	0.04285	2	0.0345694	0.046572	0.0585745
chr19	12625000	12630000	ZNF709	ENSG00000196826.7	protein_coding	12572373	12662288	-	0.0004512	0.04286	0.9999	1	control	0.04286	3	0.0169326	0.0406785	0.0411316
chr11	59785000	59790000	RP11-736I10.1	ENSG00000255393.1	lincRNA	59792381	59798550	+	0.0004528	0.04301	1	1	control	0.04301	3	0.00660467	0.0446779	0.142798
chr7	50345000	50350000	IKZF1	ENSG00000185811.12	protein_coding	50343720	50472799	+	0.000453	0.04303	1	1	control	0.04303	7	0.0129052	0.0620446	0.0871269
chr11	116980000	116985000	AP000936.4	ENSG00000224077.1	antisense	116969703	116978886	+	0.0004537	0.0431	1	1	control	0.0431	4	0.013775	0.0165004	0.0357945
chr12	6430000	6435000	PLEKHG6	ENSG00000008323.11	protein_coding	6419602	6437672	+	0.0004543	0.04316	0.9999	1	control	0.04316	2	0.0380579	0.0462882	0.0545185
chr15	93120000	93125000	RP11-386M24.3	ENSG00000258676.3	lincRNA	93124059	93143775	+	0.0004553	0.04324	1	1	control	0.04324	7	0.00671044	0.0309618	0.0753194
chr1	10570000	10575000	PEX14	ENSG00000142655.8	protein_coding	10532345	10690815	+	0.0004562	0.04333	1	1	control	0.04333	2	0.0138896	0.0860667	0.158244
chr1	201790000	201795000	NAV1	ENSG00000134369.11	protein_coding	201592411	201796102	+	0.0004562	0.04333	1	1	control	0.04333	2	0.0561078	0.068344	0.0805802
chr1	201790000	201795000	IPO9-AS1	ENSG00000231871.1	antisense	201657387	201798687	-	0.0004562	0.04333	1	1	control	0.04333	2	0.0561078	0.068344	0.0805802
chr2	241515000	241520000	RNPEPL1	ENSG00000142327.7	protein_coding	241505221	241520789	+	0.0004585	0.04354	0.9999	1	control	0.04354	5	0.00774049	0.0122042	0.142252
chr11	71165000	71170000	NADSYN1	ENSG00000172890.7	protein_coding	71164155	71235153	+	0.0004659	0.04424	1	1	control	0.04424	2	0.0324543	0.0476312	0.0628081
chr5	500000	505000	SLC9A3	ENSG00000066230.6	protein_coding	473425	524447	-	0.0004698	0.0446	1	1	control	0.0446	17	0.00111036	0.0312538	0.240857
chr12	6570000	6575000	TAPBPL	ENSG00000139192.7	protein_coding	6560856	6575683	+	0.0004702	0.04463	1	1	control	0.04463	4	0.00695627	0.0696911	0.0942286
chr12	6570000	6575000	VAMP1	ENSG00000139190.12	protein_coding	6571403	6580153	-	0.0004702	0.04463	1	1	control	0.04463	4	0.00695627	0.0696911	0.0942286
chr7	143080000	143085000	ZYX	ENSG00000159840.11	protein_coding	143078173	143088204	+	0.0004702	0.04463	1	1	control	0.04463	4	0.0307158	0.0671215	0.126742
chr12	132235000	132240000	SFSWAP	ENSG00000061936.5	protein_coding	132195626	132284282	+	0.0004766	0.04522	0.9999	1	control	0.04522	4	0.00791218	0.0157486	0.0277776
chr6	35305000	35310000	PPARD	ENSG00000112033.9	protein_coding	35310335	35395968	+	0.0004801	0.04555	1	1	control	0.04555	3	0.00962856	0.0585346	0.0850512
chr1	153515000	153520000	S100A4	ENSG00000196154.7	protein_coding	153516089	153522612	-	0.0004812	0.04565	1	1	control	0.04565	12	0.00386407	0.0664772	0.140463
chr1	153515000	153520000	S100A3	ENSG00000188015.5	protein_coding	153519805	153521848	-	0.0004812	0.04565	1	1	control	0.04565	12	0.00386407	0.0664772	0.140463
chr11	47860000	47865000	NUP160	ENSG00000030066.9	protein_coding	47799639	47870107	-	0.0004829	0.04581	1	1	control	0.04581	2	0.00924816	0.0334991	0.05775
chr11	47860000	47865000	RP11-692M12.4	ENSG00000271557.1	pseudogene	47862876	47863234	+	0.0004829	0.04581	1	1	control	0.04581	2	0.00924816	0.0334991	0.05775
chr11	4900000	4905000	MMP26	ENSG00000167346.3	protein_coding	4726157	5013659	+	0.0004848	0.04598	1	1	control	0.04598	4	0.0536828	0.0637566	0.131248
chr11	4900000	4905000	OR51T1	ENSG00000176900.2	protein_coding	4903049	4904113	+	0.0004848	0.04598	1	1	control	0.04598	4	0.0536828	0.0637566	0.131248
chr2	169885000	169890000	ABCB11	ENSG00000073734.8	protein_coding	169779448	169887832	-	0.0004883	0.04631	0.9999	1	control	0.04631	4	0.0267589	0.05926	0.0870606
chr14	95950000	95955000	SYNE3	ENSG00000176438.8	protein_coding	95883831	95942173	-	0.0004887	0.04635	1	1	control	0.04635	2	0.0312665	0.0772866	0.123307
chr19	56950000	56955000	ZNF667	ENSG00000198046.7	protein_coding	56950694	56989434	-	0.0004887	0.04635	1	1	control	0.04635	2	0.0126859	0.0136843	0.0146827
chr8	8200000	8205000	SGK223	ENSG00000182319.5	protein_coding	8175258	8244008	-	0.0004887	0.04635	1	1	control	0.04635	2	0.0547465	0.0647336	0.0747207
chr11	5565000	5570000	HBG2	ENSG00000196565.8	protein_coding	5274420	5667019	-	0.0004901	0.04648	1	1	control	0.04648	3	0.0655172	0.0661754	0.0796088
chr11	5565000	5570000	OR52H1	ENSG00000181616.7	protein_coding	5565719	5566779	-	0.0004901	0.04648	1	1	control	0.04648	3	0.0655172	0.0661754	0.0796088
chr1	198605000	198610000	PTPRC	ENSG00000081237.14	protein_coding	198607801	198726545	+	0.0004913	0.04659	1	1	control	0.04659	3	0.024665	0.148821	0.173101
chr2	169935000	169940000	DHRS9	ENSG00000073737.12	protein_coding	169921299	169952677	+	0.0004938	0.04682	1	1	control	0.04682	4	0.0485849	0.0706711	0.0765164
chr2	238340000	238345000	AC112721.2	ENSG00000222032.1	lincRNA	238337563	238343465	-	0.0004962	0.04704	1	1	control	0.04704	3	0.027519	0.0352849	0.0926833
chr17	40340000	40345000	GHDC	ENSG00000167925.11	protein_coding	40340817	40346531	-	0.0004982	0.04723	1	1	control	0.04723	2	0.0468967	0.0471143	0.0473318
chr19	30435000	30440000	URI1	ENSG00000105176.13	protein_coding	30414551	30506611	+	0.0004982	0.04723	1	1	control	0.04723	2	0.0250587	0.0367691	0.0484795
chr2	177020000	177025000	HOXD3	ENSG00000128652.7	protein_coding	177001340	177037830	+	0.0004982	0.04723	1	1	control	0.04723	21	0.00551217	0.0721854	0.177085
chr2	202125000	202130000	CASP8	ENSG00000064012.17	protein_coding	202098166	202152434	+	0.0004982	0.04723	1	1	control	0.04723	2	0.0709092	0.0781943	0.0854794
chr17	6325000	6330000	AIPL1	ENSG00000129221.10	protein_coding	6297013	6338519	-	0.0004991	0.04731	1	1	control	0.04731	3	0.00515563	0.0314688	0.0370571
chr5	1330000	1335000	CLPTM1L	ENSG00000049656.9	protein_coding	1317859	1345214	-	0.0004998	0.04737	1	1	control	0.04737	2	0.0178389	0.0179862	0.0181334
chr11	72520000	72525000	ATG16L2	ENSG00000168010.6	protein_coding	72525353	72554719	+	0.0005007	0.04745	0.9999	1	control	0.04745	2	0.0090504	0.0450208	0.0809911
chr2	151025000	151030000	AC016682.1	ENSG00000230645.1	lincRNA	151027937	151157594	+	0.0005007	0.04745	0.9999	1	control	0.04745	2	0.0128175	0.0608073	0.108797
chr1	2425000	2430000	PLCH2	ENSG00000149527.13	protein_coding	2357419	2436969	+	0.0005032	0.04769	1	1	control	0.04769	14	0.000416244	0.0179187	0.0535356
chr1	2425000	2430000	RP3-395M20.3	ENSG00000229393.1	antisense	2424876	2425918	-	0.0005032	0.04769	1	1	control	0.04769	14	0.000416244	0.0179187	0.0535356
chr16	56890000	56895000	MIR138-2	ENSG00000207649.1	miRNA	56892430	56892513	+	0.0005105	0.04836	0.9999	1	control	0.04836	4	0.0171439	0.0338958	0.0568385
chr20	32265000	32270000	E2F1	ENSG00000101412.9	protein_coding	32263489	32274210	-	0.0005148	0.04877	0.9999	1	control	0.04877	3	0.00811342	0.0120429	0.0266749
chr3	76060000	76065000	ROBO2	ENSG00000185008.13	protein_coding	75955846	77699115	+	0.0005164	0.04891	1	1	control	0.04891	4	0.0248114	0.0362537	0.0477012
chr4	169800000	169805000	PALLD	ENSG00000129116.13	protein_coding	169418217	169849608	+	0.000517	0.04896	1	1	control	0.04896	2	0.057351	0.06008	0.062809
chr4	169800000	169805000	CBR4	ENSG00000145439.7	protein_coding	169784921	169931426	-	0.000517	0.04896	1	1	control	0.04896	2	0.057351	0.06008	0.062809
chr8	19435000	19440000	CSGALNACT1	ENSG00000147408.10	protein_coding	19261672	19615540	-	0.0005173	0.049	1	1	control	0.049	2	0.0322159	0.0773814	0.122547
chr5	131760000	131765000	C5orf56	ENSG00000197536.6	protein_coding	131746328	131811736	+	0.0005207	0.0493	1	1	control	0.0493	4	0.0329653	0.120795	0.162004
chr5	131760000	131765000	AC116366.5	ENSG00000238160.1	antisense	131755108	131762406	-	0.0005207	0.0493	1	1	control	0.0493	4	0.0329653	0.120795	0.162004
chr19	17340000	17345000	OCEL1	ENSG00000099330.4	protein_coding	17337013	17340028	+	0.0005216	0.04939	1	1	control	0.04939	2	0.0390132	0.0393816	0.03975
chr19	17340000	17345000	NR2F6	ENSG00000160113.5	protein_coding	17342692	17356749	-	0.0005216	0.04939	1	1	control	0.04939	2	0.0390132	0.0393816	0.03975
chr2	241655000	241660000	KIF1A	ENSG00000130294.10	protein_coding	241653181	241759725	-	0.0005221	0.04943	1	1	control	0.04943	3	0.0166547	0.0181672	0.0223709
chr4	8275000	8280000	HTRA3	ENSG00000170801.5	protein_coding	8271492	8308838	+	0.000524	0.04961	0.9999	1	control	0.04961	3	0.0314707	0.049662	0.0971206
chr7	100855000	100860000	PLOD3	ENSG00000106397.7	protein_coding	100849258	100861701	-	0.000525	0.04971	0.9999	1	control	0.04971	5	0.00378469	0.0163548	0.0819347
chr14	25075000	25080000	RP11-104E19.1	ENSG00000258657.1	antisense	25064929	25126980	+	0.0005256	0.04976	1	1	control	0.04976	3	0.0202371	0.0383638	0.0420594
chr14	25075000	25080000	GZMH	ENSG00000100450.8	protein_coding	25075686	25078905	-	0.0005256	0.04976	1	1	control	0.04976	3	0.0202371	0.0383638	0.0420594
chr2	242030000	242035000	SNED1	ENSG00000162804.9	protein_coding	241938255	242034983	+	0.0005281	0.04999	1	1	control	0.04999	4	0.00247715	0.0122157	0.039602
chr2	242030000	242035000	MTERFD2	ENSG00000122085.12	protein_coding	242011584	242041747	-	0.0005281	0.04999	1	1	control	0.04999	4	0.00247715	0.0122157	0.039602
chr8	65280000	65285000	RP11-32K4.1	ENSG00000253554.1	antisense	64599737	65281115	-	1	1	4.236e-06	0.0004111	fibrillation	0.0004111	18	0.00539254	0.050799	0.126116
chr4	4855000	4860000	MSX1	ENSG00000163132.6	protein_coding	4861393	4865663	+	1	1	5.424e-06	0.0005264	fibrillation	0.0005264	26	0.000582405	0.0687417	0.222396
chr11	122850000	122855000	BSX	ENSG00000188909.4	protein_coding	122848278	122852428	-	1	1	1.094e-05	0.001062	fibrillation	0.001062	19	0.0027215	0.0174911	0.0742731
chr14	29225000	29230000	RP11-966I7.1	ENSG00000257126.1	antisense	29198289	29234483	-	1	1	1.983e-05	0.001923	fibrillation	0.001923	14	0.0395727	0.157862	0.315988
chr7	27155000	27160000	HOXA3	ENSG00000105997.18	protein_coding	27145803	27192200	-	1	1	3.207e-05	0.003109	fibrillation	0.003109	13	0.0212356	0.115138	0.209276
chr7	27155000	27160000	HOXA-AS2	ENSG00000253552.3	antisense	27147396	27173921	+	1	1	3.207e-05	0.003109	fibrillation	0.003109	13	0.0212356	0.115138	0.209276
chr4	111540000	111545000	PITX2	ENSG00000164093.11	protein_coding	111538579	111563279	-	1	1	3.381e-05	0.003277	fibrillation	0.003277	24	0.00275718	0.0819474	0.23381
chr7	27285000	27290000	EVX1-AS	ENSG00000253405.1	antisense	27281048	27286848	-	1	1	3.612e-05	0.0035	fibrillation	0.0035	15	0.0131094	0.0773433	0.151634
chr7	27285000	27290000	EVX1	ENSG00000106038.8	protein_coding	27282164	27290112	+	1	1	3.612e-05	0.0035	fibrillation	0.0035	15	0.0131094	0.0773433	0.151634
chr17	36100000	36105000	HNF1B	ENSG00000108753.8	protein_coding	36046435	36105237	-	1	1	3.775e-05	0.003659	fibrillation	0.003659	12	0.00221135	0.017261	0.0308537
chr13	58205000	58210000	PCDH17	ENSG00000118946.7	protein_coding	58205944	58303445	+	1	1	4.32e-05	0.004186	fibrillation	0.004186	13	0.000276249	0.0168305	0.0670788
chr11	43600000	43605000	HSD17B12	ENSG00000149084.7	protein_coding	43577986	43878167	+	1	1	4.84e-05	0.004688	fibrillation	0.004688	34	0.000284301	0.0130232	0.108325
chr11	43600000	43605000	MIR129-2	ENSG00000199077.1	miRNA	43602944	43603033	+	1	1	4.84e-05	0.004688	fibrillation	0.004688	34	0.000284301	0.0130232	0.108325
chr5	76925000	76930000	OTP	ENSG00000171540.6	protein_coding	76924538	76935513	-	1	1	5.702e-05	0.005521	fibrillation	0.005521	12	0.00102301	0.0173672	0.0955413
chr12	114875000	114880000	TBX5	ENSG00000089225.15	protein_coding	114845996	114850636	+	1	1	6.388e-05	0.006182	fibrillation	0.006182	16	0.0241963	0.0900803	0.160479
chr11	129685000	129690000	TMEM45B	ENSG00000151715.3	protein_coding	129685714	129729898	+	1	1	7.57e-05	0.007322	fibrillation	0.007322	12	0.00223086	0.0207998	0.0651036
chr14	29240000	29245000	C14orf23	ENSG00000186960.6	protein_coding	29241910	29282493	+	1	1	8.007e-05	0.007743	fibrillation	0.007743	14	0.00585336	0.119703	0.267385
chr1	75600000	75605000	LHX8	ENSG00000162624.10	protein_coding	75594119	75627218	+	1	1	8.442e-05	0.008163	fibrillation	0.008163	16	0.00418383	0.0200023	0.0545879
chr1	149285000	149290000	RP11-403I13.7	ENSG00000226067.2	lincRNA	149284645	149286975	+	1	1	8.578e-05	0.008293	fibrillation	0.008293	9	0.0266578	0.0643035	0.0913366
chr1	149285000	149290000	RNU1-143P	ENSG00000252105.1	snRNA	149286177	149286322	-	1	1	8.578e-05	0.008293	fibrillation	0.008293	9	0.0266578	0.0643035	0.0913366
chr1	149285000	149290000	RP11-403I13.8	ENSG00000235999.1	lincRNA	149287451	149291743	+	1	1	8.578e-05	0.008293	fibrillation	0.008293	9	0.0266578	0.0643035	0.0913366
chr17	40835000	40840000	CCR10	ENSG00000184451.5	protein_coding	40830907	40835935	-	1	1	8.73e-05	0.008439	fibrillation	0.008439	16	0.00352059	0.0486228	0.096032
chr17	40835000	40840000	CNTNAP1	ENSG00000108797.7	protein_coding	40834631	40851832	+	1	1	8.73e-05	0.008439	fibrillation	0.008439	16	0.00352059	0.0486228	0.096032
chr17	40835000	40840000	CTD-3193K9.3	ENSG00000267765.1	antisense	40835205	40851484	-	1	1	8.73e-05	0.008439	fibrillation	0.008439	16	0.00352059	0.0486228	0.096032
chr6	10410000	10415000	TFAP2A	ENSG00000137203.6	protein_coding	10393419	10419892	-	1	1	9.66e-05	0.009334	fibrillation	0.009334	24	0.00326668	0.013471	0.0412375
chr6	10410000	10415000	TFAP2A-AS1	ENSG00000229950.1	antisense	10409573	10416679	+	1	1	9.66e-05	0.009334	fibrillation	0.009334	24	0.00326668	0.013471	0.0412375
chr1	119525000	119530000	TBX15	ENSG00000092607.9	protein_coding	119425669	119532179	-	1	1	9.983e-05	0.009645	fibrillation	0.009645	21	0.00833507	0.0794852	0.155473
chr7	121940000	121945000	FEZF1	ENSG00000128610.7	protein_coding	121941448	121950745	-	1	1	0.000101	0.009755	fibrillation	0.009755	24	0.00147603	0.0260966	0.0560603
chr7	121940000	121945000	FEZF1-AS1	ENSG00000230316.2	antisense	121943712	121950131	+	1	1	0.000101	0.009755	fibrillation	0.009755	24	0.00147603	0.0260966	0.0560603
chr6	100050000	100055000	PRDM13	ENSG00000112238.11	protein_coding	100054606	100063454	+	1	1	0.0001108	0.0107	fibrillation	0.0107	29	0.000954233	0.0150546	0.0567327
chr15	53075000	53080000	ONECUT1	ENSG00000169856.7	protein_coding	53049637	53083273	-	1	1	0.0001145	0.01106	fibrillation	0.01106	17	0.00308882	0.0260874	0.0489703
chr7	148680000	148685000	RNY3	ENSG00000202354.1	misc_RNA	148680847	148680948	+	1	1	0.0001205	0.01163	fibrillation	0.01163	11	0.000887694	0.00788614	0.0299852
chr7	148680000	148685000	RNY1	ENSG00000201098.1	misc_RNA	148684228	148684340	-	1	1	0.0001205	0.01163	fibrillation	0.01163	11	0.000887694	0.00788614	0.0299852
chr10	105035000	105040000	INA	ENSG00000148798.5	protein_coding	105036920	105050108	+	1	1	0.0001279	0.01234	fibrillation	0.01234	12	4.47912e-05	0.00496885	0.0366111
chr9	139085000	139090000	LHX3	ENSG00000107187.11	protein_coding	139088096	139096955	-	1	1	0.0001339	0.01292	fibrillation	0.01292	6	0.0056114	0.0436569	0.0883906
chr17	14205000	14210000	HS3ST3B1	ENSG00000125430.4	protein_coding	14204400	14252721	+	1	1	0.0001348	0.01301	fibrillation	0.01301	22	0.00207072	0.0492235	0.166118
chr17	14205000	14210000	RP11-214O1.2	ENSG00000266709.1	lincRNA	14207171	14208822	+	1	1	0.0001348	0.01301	fibrillation	0.01301	22	0.00207072	0.0492235	0.166118
chr2	200325000	200330000	SATB2	ENSG00000119042.12	protein_coding	200134223	200335989	-	1	1	0.0001371	0.01322	fibrillation	0.01322	16	0.00222937	0.0233607	0.0465206
chr2	200325000	200330000	SATB2-AS1	ENSG00000225953.2	antisense	200322423	200341658	+	1	1	0.0001371	0.01322	fibrillation	0.01322	16	0.00222937	0.0233607	0.0465206
chr1	119530000	119535000	TBX15	ENSG00000092607.9	protein_coding	119425669	119532179	-	1	1	0.0001393	0.01343	fibrillation	0.01343	28	0.00215817	0.0689902	0.146018
chr2	237075000	237080000	GBX2	ENSG00000168505.6	protein_coding	237073879	237077012	-	1	1	0.0001426	0.01375	fibrillation	0.01375	28	0.000394986	0.0226022	0.134558
chr2	237075000	237080000	AC079135.1	ENSG00000233611.3	antisense	237076090	237203570	+	1	1	0.0001426	0.01375	fibrillation	0.01375	28	0.000394986	0.0226022	0.134558
chr3	147125000	147130000	ZIC1	ENSG00000152977.5	protein_coding	147111209	147228080	+	1	1	0.0001436	0.01385	fibrillation	0.01385	43	0.00279291	0.0221889	0.097523
chr2	219850000	219855000	FEV	ENSG00000163497.2	protein_coding	219845809	219850379	-	1	1	0.000156	0.01503	fibrillation	0.01503	5	0.00695061	0.0235576	0.0956026
chr2	219850000	219855000	CRYBA2	ENSG00000163499.7	protein_coding	219854911	219858143	-	1	1	0.000156	0.01503	fibrillation	0.01503	5	0.00695061	0.0235576	0.0956026
chr7	27220000	27225000	HOXA11	ENSG00000005073.5	protein_coding	27221129	27224842	-	1	1	0.000189	0.01818	fibrillation	0.01818	23	0.00130939	0.0220131	0.151495
chr7	27220000	27225000	HOXA11-AS	ENSG00000240990.5	antisense	27224137	27228912	+	1	1	0.000189	0.01818	fibrillation	0.01818	23	0.00130939	0.0220131	0.151495
chr10	126090000	126095000	OAT	ENSG00000065154.7	protein_coding	126085872	126107545	-	1	1	0.0001935	0.01861	fibrillation	0.01861	2	0.0169595	0.0419862	0.0670128
chr15	29860000	29865000	FAM189A1	ENSG00000104059.4	protein_coding	29412457	29862927	-	1	1	0.0001977	0.01902	fibrillation	0.01902	10	0.0013517	0.00864944	0.0685922
chr1	18965000	18970000	PAX7	ENSG00000009709.7	protein_coding	18957500	19075360	+	1	1	0.0002045	0.01965	fibrillation	0.01965	10	1.80325e-06	0.0247475	0.0493419
chr1	2985000	2990000	LINC00982	ENSG00000177133.6	antisense	2976179	2985001	-	1	1	0.0002149	0.02065	fibrillation	0.02065	19	0.000801701	0.00930716	0.126544
chr1	2985000	2990000	PRDM16	ENSG00000142611.12	protein_coding	2985732	3355185	+	1	1	0.0002149	0.02065	fibrillation	0.02065	19	0.000801701	0.00930716	0.126544
chr2	105470000	105475000	RP11-13J10.1	ENSG00000269707.1	sense_overlapping	105469743	105542510	+	1	1	0.0002162	0.02077	fibrillation	0.02077	21	0.000951605	0.0127571	0.097637
chr2	105470000	105475000	POU3F3	ENSG00000198914.2	protein_coding	105471969	105476929	+	1	1	0.0002162	0.02077	fibrillation	0.02077	21	0.000951605	0.0127571	0.097637
chr14	103520000	103525000	CDC42BPB	ENSG00000198752.5	protein_coding	103398716	103523799	-	1	1	0.0002214	0.02126	fibrillation	0.02126	11	0.00105737	0.0123656	0.0717964
chr7	1275000	1280000	UNCX	ENSG00000164853.8	protein_coding	1272543	1276954	+	1	1	0.000227	0.0218	fibrillation	0.0218	19	0.00160004	0.0210712	0.0728794
chr5	50670000	50675000	CTD-2314G24.2	ENSG00000259663.2	antisense	50668570	50679166	-	1	1	0.0002291	0.022	fibrillation	0.022	12	0.009872	0.130129	0.212939
chr7	153580000	153585000	DPP6	ENSG00000130226.12	protein_coding	153584182	154685995	+	1	1	0.0002332	0.02239	fibrillation	0.02239	11	0.00576624	0.01651	0.0707909
chr2	223165000	223170000	CCDC140	ENSG00000163081.2	protein_coding	223162866	223169936	+	1	1	0.0002335	0.02241	fibrillation	0.02241	25	0.00192068	0.0217971	0.0786347
chr17	35290000	35295000	RP11-445F12.1	ENSG00000255509.2	antisense	35218935	35293960	-	1	1	0.0002366	0.02271	fibrillation	0.02271	33	0.00125192	0.00667432	0.142351
chr17	35290000	35295000	LHX1	ENSG00000132130.7	protein_coding	35294084	35301917	+	1	1	0.0002366	0.02271	fibrillation	0.02271	33	0.00125192	0.00667432	0.142351
chr20	50720000	50725000	ZFP64	ENSG00000020256.15	protein_coding	50668202	50820847	-	1	1	0.0002495	0.02394	fibrillation	0.02394	10	0.000733668	0.00399899	0.0819592
chr17	27135000	27140000	FAM222B	ENSG00000173065.9	protein_coding	27082996	27182250	-	1	1	0.0002505	0.02403	fibrillation	0.02403	5	0.00355115	0.00968062	0.0349846
chr16	51185000	51190000	SALL1	ENSG00000103449.7	protein_coding	51169886	51185278	-	1	1	0.0002539	0.02435	fibrillation	0.02435	33	0.000924656	0.00906111	0.0924072
chr7	27200000	27205000	HOXA9	ENSG00000078399.11	protein_coding	27202054	27210117	-	1	1	0.0002631	0.02522	fibrillation	0.02522	18	0.00202206	0.0225293	0.0936181
chr7	27200000	27205000	RP1-170O19.20	ENSG00000257184.2	protein_coding	27203154	27219632	-	1	1	0.0002631	0.02522	fibrillation	0.02522	18	0.00202206	0.0225293	0.0936181
chr4	187645000	187650000	FAT1	ENSG00000083857.9	protein_coding	187508937	187647876	-	1	1	0.0002644	0.02534	fibrillation	0.02534	23	0.000457274	0.00977728	0.0426048
chr19	12935000	12940000	HOOK2	ENSG00000095066.7	protein_coding	12873817	12983554	-	1	1	0.0002671	0.0256	fibrillation	0.0256	9	0.00165658	0.00788757	0.108593
chr19	12935000	12940000	RTBDN	ENSG00000132026.9	protein_coding	12936292	12946242	-	1	1	0.0002671	0.0256	fibrillation	0.0256	9	0.00165658	0.00788757	0.108593
chr19	12935000	12940000	CTD-2265O21.3	ENSG00000267424.1	antisense	12936525	12943797	+	1	1	0.0002671	0.0256	fibrillation	0.0256	9	0.00165658	0.00788757	0.108593
chr10	975000	980000	LARP4B	ENSG00000107929.10	protein_coding	855484	977564	-	1	1	0.0002722	0.02608	fibrillation	0.02608	6	0.00809832	0.0127374	0.0250277
chr10	975000	980000	RP11-363N22.2	ENSG00000229869.1	antisense	978966	988683	+	1	1	0.0002722	0.02608	fibrillation	0.02608	6	0.00809832	0.0127374	0.0250277
chr9	1045000	1050000	DMRT2	ENSG00000173253.10	protein_coding	1050354	1057552	+	1	1	0.0002731	0.02617	fibrillation	0.02617	7	0.0442491	0.0587833	0.0980397
chr5	140205000	140210000	PCDHA1	ENSG00000204970.5	protein_coding	140165876	140391929	+	1	1	0.0002733	0.02618	fibrillation	0.02618	16	0.00705352	0.046545	0.0965453
chr5	140205000	140210000	PCDHA2	ENSG00000204969.5	protein_coding	140174444	140391929	+	1	1	0.0002733	0.02618	fibrillation	0.02618	16	0.00705352	0.046545	0.0965453
chr5	140205000	140210000	PCDHA3	ENSG00000255408.2	protein_coding	140180783	140391929	+	1	1	0.0002733	0.02618	fibrillation	0.02618	16	0.00705352	0.046545	0.0965453
chr5	140205000	140210000	PCDHA4	ENSG00000204967.6	protein_coding	140186659	140391929	+	1	1	0.0002733	0.02618	fibrillation	0.02618	16	0.00705352	0.046545	0.0965453
chr5	140205000	140210000	PCDHA5	ENSG00000204965.4	protein_coding	140201222	140391929	+	1	1	0.0002733	0.02618	fibrillation	0.02618	16	0.00705352	0.046545	0.0965453
chr5	140205000	140210000	PCDHA6	ENSG00000081842.13	protein_coding	140207563	140391929	+	1	1	0.0002733	0.02618	fibrillation	0.02618	16	0.00705352	0.046545	0.0965453
chr12	130645000	130650000	FZD10-AS1	ENSG00000250208.2	processed_transcript	130634894	130646801	-	1	1	0.0002743	0.02628	fibrillation	0.02628	20	8.53745e-05	0.00795744	0.0782258
chr12	130645000	130650000	FZD10	ENSG00000111432.4	protein_coding	130647004	130650285	+	1	1	0.0002743	0.02628	fibrillation	0.02628	20	8.53745e-05	0.00795744	0.0782258
chr14	61120000	61125000	SIX1	ENSG00000126778.7	protein_coding	61110133	61124977	-	1	1	0.0002783	0.02666	fibrillation	0.02666	20	0.00121371	0.0590264	0.120026
chr8	99960000	99965000	OSR2	ENSG00000164920.5	protein_coding	99956631	99964332	+	1	1	0.0002801	0.02683	fibrillation	0.02683	16	0.00198526	0.061225	0.136967
chr16	10475000	10480000	ATF7IP2	ENSG00000166669.9	protein_coding	10420291	10577495	+	0.9999	1	0.000281	0.02691	fibrillation	0.02691	5	0.00308846	0.0124139	0.0583656
chr2	171670000	171675000	GAD1	ENSG00000128683.9	protein_coding	171669723	171717661	+	1	1	0.000281	0.02692	fibrillation	0.02692	23	8.99415e-05	0.00637776	0.0314876
chr2	171670000	171675000	AC007405.8	ENSG00000235934.1	antisense	171672803	171674547	-	1	1	0.000281	0.02692	fibrillation	0.02692	23	8.99415e-05	0.00637776	0.0314876
chr11	108090000	108095000	NPAT	ENSG00000149308.12	protein_coding	108027942	108093369	-	1	1	0.0002845	0.02724	fibrillation	0.02724	46	0.000177586	0.00498909	0.151209
chr11	108090000	108095000	ATM	ENSG00000149311.13	protein_coding	108093211	108239829	+	1	1	0.0002845	0.02724	fibrillation	0.02724	46	0.000177586	0.00498909	0.151209
chr19	43965000	43970000	LYPD3	ENSG00000124466.8	protein_coding	43964939	43969812	-	1	1	0.0002965	0.02838	fibrillation	0.02838	11	0.00117233	0.0515884	0.116778
chr11	31835000	31840000	PAX6	ENSG00000007372.16	protein_coding	31806340	31839509	-	1	1	0.0002985	0.02857	fibrillation	0.02857	25	0.00062179	0.0124994	0.0715818
chr11	31835000	31840000	RCN1	ENSG00000049449.4	protein_coding	31833939	32127301	+	1	1	0.0002985	0.02857	fibrillation	0.02857	25	0.00062179	0.0124994	0.0715818
chr5	140565000	140570000	PCDHB16	ENSG00000196963.2	protein_coding	140560980	140565793	+	1	1	0.000312	0.02984	fibrillation	0.02984	13	0.00606362	0.040089	0.0998088
chr5	140565000	140570000	PCDHB9	ENSG00000177839.4	pseudogene	140566893	140571111	+	1	1	0.000312	0.02984	fibrillation	0.02984	13	0.00606362	0.040089	0.0998088
chr1	91185000	91190000	BARHL2	ENSG00000143032.7	protein_coding	91177096	91182794	-	1	1	0.0003131	0.02995	fibrillation	0.02995	12	0.00798282	0.016499	0.133992
chr15	79165000	79170000	MORF4L1	ENSG00000185787.10	protein_coding	79102829	79190475	+	1	1	0.0003141	0.03004	fibrillation	0.03004	8	0.000716008	0.012926	0.0594246
chr1	116380000	116385000	NHLH2	ENSG00000177551.5	protein_coding	116378998	116386538	-	1	1	0.0003271	0.03126	fibrillation	0.03126	19	0.00128702	0.0176761	0.105827
chr15	89915000	89920000	LINC00925	ENSG00000255571.2	lincRNA	89904810	89939471	+	1	1	0.0003305	0.03158	fibrillation	0.03158	4	0.0171179	0.0322155	0.0579599
chr15	72485000	72490000	GRAMD2	ENSG00000175318.7	protein_coding	72452148	72490126	-	0.9999	1	0.0003377	0.03226	fibrillation	0.03226	5	0.00326119	0.0190789	0.0546665
chr9	84300000	84305000	TLE1	ENSG00000196781.9	protein_coding	84198598	84304220	-	1	1	0.0003422	0.03268	fibrillation	0.03268	10	0.000113481	0.0317534	0.0738492
chr9	84300000	84305000	RP11-154D17.1	ENSG00000233926.1	lincRNA	84304628	84391815	+	1	1	0.0003422	0.03268	fibrillation	0.03268	10	0.000113481	0.0317534	0.0738492
chr1	2980000	2985000	LINC00982	ENSG00000177133.6	antisense	2976179	2985001	-	1	1	0.000344	0.03285	fibrillation	0.03285	21	0.00219223	0.0614562	0.130317
chr6	85475000	85480000	TBX18	ENSG00000112837.12	protein_coding	85397069	85474237	-	1	1	0.0003531	0.03371	fibrillation	0.03371	7	0.0383507	0.0637924	0.140186
chr15	89910000	89915000	LINC00925	ENSG00000255571.2	lincRNA	89904810	89939471	+	1	1	0.0003548	0.03386	fibrillation	0.03386	14	0.000695704	0.00943455	0.0617415
chr15	89910000	89915000	MIR9-3	ENSG00000207819.1	miRNA	89911248	89911337	+	1	1	0.0003548	0.03386	fibrillation	0.03386	14	0.000695704	0.00943455	0.0617415
chr13	100645000	100650000	LINC00554	ENSG00000260738.1	antisense	100647153	100650163	-	1	1	0.000356	0.03397	fibrillation	0.03397	5	0.0166069	0.0225871	0.0322221
chr11	69630000	69635000	FGF3	ENSG00000186895.2	protein_coding	69624992	69633792	-	1	1	0.0003588	0.03424	fibrillation	0.03424	24	3.08228e-05	0.00696409	0.0339477
chr8	142315000	142320000	SLC45A4	ENSG00000022567.5	protein_coding	142217265	142318404	-	1	1	0.0003662	0.03493	fibrillation	0.03493	12	0.00239358	0.0264885	0.132564
chr5	140180000	140185000	PCDHA1	ENSG00000204970.5	protein_coding	140165876	140391929	+	1	1	0.0003672	0.03503	fibrillation	0.03503	12	0.0228233	0.0509894	0.123363
chr5	140180000	140185000	PCDHA2	ENSG00000204969.5	protein_coding	140174444	140391929	+	1	1	0.0003672	0.03503	fibrillation	0.03503	12	0.0228233	0.0509894	0.123363
chr5	140180000	140185000	PCDHA3	ENSG00000255408.2	protein_coding	140180783	140391929	+	1	1	0.0003672	0.03503	fibrillation	0.03503	12	0.0228233	0.0509894	0.123363
chr16	57560000	57565000	CCDC102A	ENSG00000135736.5	protein_coding	57546090	57570511	-	1	1	0.0003699	0.03528	fibrillation	0.03528	6	0.0057313	0.0609933	0.217595
chr8	25895000	25900000	EBF2	ENSG00000221818.4	protein_coding	25699246	25902913	-	0.9999	1	0.000371	0.03538	fibrillation	0.03538	15	0.0165164	0.0572795	0.143714
chr15	41950000	41955000	MGA	ENSG00000174197.12	protein_coding	41913422	42062141	+	0.9999	1	0.0003787	0.0361	fibrillation	0.0361	14	0.00236877	0.00928303	0.024951
chr3	183975000	183980000	EIF2B5	ENSG00000145191.7	protein_coding	183852826	184402546	+	1	1	0.0003804	0.03627	fibrillation	0.03627	10	0.00207114	0.00771038	0.0937823
chr3	183975000	183980000	ECE2	ENSG00000145194.13	protein_coding	183967438	184010819	+	1	1	0.0003804	0.03627	fibrillation	0.03627	10	0.00207114	0.00771038	0.0937823
chr3	183975000	183980000	CAMK2N2	ENSG00000163888.3	protein_coding	183977001	183979251	-	1	1	0.0003804	0.03627	fibrillation	0.03627	10	0.00207114	0.00771038	0.0937823
chr1	149670000	149675000	RP11-353N4.5	ENSG00000234232.2	lincRNA	149649060	149719362	-	0.9999	1	0.0003878	0.03696	fibrillation	0.03696	10	0.00357487	0.0590965	0.0784658
chr1	149670000	149675000	RNU1-68P	ENSG00000252925.1	snRNA	149671723	149671868	-	0.9999	1	0.0003878	0.03696	fibrillation	0.03696	10	0.00357487	0.0590965	0.0784658
chr1	149670000	149675000	RP11-353N4.4	ENSG00000223759.2	lincRNA	149672997	149677289	+	0.9999	1	0.0003878	0.03696	fibrillation	0.03696	10	0.00357487	0.0590965	0.0784658
chr8	71580000	71585000	LACTB2	ENSG00000147592.4	protein_coding	71547553	71581409	-	0.9993	1	0.0003896	0.03712	fibrillation	0.03712	13	0.000363191	0.00945682	0.0579915
chr8	71580000	71585000	XKR9	ENSG00000221947.3	protein_coding	71581600	71702606	+	0.9993	1	0.0003896	0.03712	fibrillation	0.03712	13	0.000363191	0.00945682	0.0579915
chr4	54960000	54965000	FIP1L1	ENSG00000145216.11	protein_coding	54243810	55161439	+	0.9999	1	0.0003904	0.0372	fibrillation	0.0372	8	0.0251971	0.0793117	0.135256
chr5	140570000	140575000	PCDHB9	ENSG00000177839.4	pseudogene	140566893	140571111	+	1	1	0.000393	0.03744	fibrillation	0.03744	11	0.00705791	0.0392696	0.0708048
chr5	140570000	140575000	PCDHB10	ENSG00000120324.4	protein_coding	140571942	140575215	+	1	1	0.000393	0.03744	fibrillation	0.03744	11	0.00705791	0.0392696	0.0708048
chr10	102495000	102500000	PAX2	ENSG00000075891.17	protein_coding	102495360	102589698	+	1	1	0.0004078	0.03882	fibrillation	0.03882	17	0.000286764	0.011368	0.0825527
chr1	1535000	1540000	C1orf233	ENSG00000228594.1	protein_coding	1533392	1535476	-	1	1	0.0004091	0.03895	fibrillation	0.03895	5	0.00201265	0.0306922	0.0806346
chr19	31845000	31850000	AC007796.1	ENSG00000267662.1	antisense	31839787	31908700	+	1	1	0.0004179	0.03977	fibrillation	0.03977	11	0.0351409	0.0840671	0.17701
chr20	25385000	25390000	GINS1	ENSG00000101003.8	protein_coding	25388363	25433264	+	1	1	0.0004184	0.03981	fibrillation	0.03981	12	0.000465298	0.00279759	0.0735629
chr6	1305000	1310000	FOXQ1	ENSG00000164379.4	protein_coding	1312675	1314992	+	0.9999	1	0.0004558	0.04329	fibrillation	0.04329	2	0.0355769	0.0666994	0.097822
chr6	1380000	1385000	RP4-668J24.2	ENSG00000261730.1	antisense	1384025	1385301	-	1	1	0.0004597	0.04366	fibrillation	0.04366	14	0.00104863	0.0442029	0.0959943
chr5	3595000	3600000	IRX1	ENSG00000170549.3	protein_coding	3596168	3601517	+	0.9999	1	0.0004657	0.04421	fibrillation	0.04421	18	0.00164962	0.0273258	0.120705
chr5	3595000	3600000	CTD-2012M11.3	ENSG00000259603.1	antisense	3596325	3600302	-	0.9999	1	0.0004657	0.04421	fibrillation	0.04421	18	0.00164962	0.0273258	0.120705
chr8	55370000	55375000	SOX17	ENSG00000164736.5	protein_coding	55370495	55373448	+	1	1	0.0004697	0.04459	fibrillation	0.04459	19	0.000615763	0.0270514	0.154312
chr20	33735000	33740000	EDEM2	ENSG00000088298.8	protein_coding	33703167	33865928	-	1	1	0.0004705	0.04466	fibrillation	0.04466	12	0.000495988	0.00287534	0.0450065
chr4	13535000	13540000	NKX3-2	ENSG00000109705.7	protein_coding	13542454	13546674	-	1	1	0.0004713	0.04474	fibrillation	0.04474	20	0.00506779	0.023953	0.094021
chr11	64735000	64740000	C11orf85	ENSG00000168070.7	protein_coding	64704989	64739557	-	1	1	0.0004887	0.04635	fibrillation	0.04635	9	0.00549911	0.0423776	0.082474
chr2	20860000	20865000	GDF7	ENSG00000143869.5	protein_coding	20866424	20873418	+	1	1	0.0005062	0.04797	fibrillation	0.04797	2	0.0332225	0.0761311	0.11904
chr2	20870000	20875000	GDF7	ENSG00000143869.5	protein_coding	20866424	20873418	+	1	1	0.0005064	0.04798	fibrillation	0.04798	9	0.0220955	0.0591995	0.122359
chr5	134360000	134365000	PITX1	ENSG00000069011.11	protein_coding	134363425	134370503	-	0.9999	1	0.0005089	0.04822	fibrillation	0.04822	14	0.0118439	0.0439669	0.0842424
chr10	104150000	104155000	NFKB2	ENSG00000077150.13	protein_coding	104153867	104162281	+	1	1	0.0005108	0.0484	fibrillation	0.0484	16	0.00108495	0.00345155	0.0597001
chr1	242685000	242690000	PLD5	ENSG00000180287.12	protein_coding	242246288	242687998	-	1	1	0.0005199	0.04923	fibrillation	0.04923	12	0.000149118	0.00943393	0.0358405
