# Supplementary material for: ADMIRE: analysis and visualization of differential methylation in genomic regions using the Infinium HumanMethylation450 Assay
Source: Epigenetics Chromatin. 2015 Dec 1;8:51. doi: 10.1186/s13072-015-0045-1 (PMC4666223; doi:10.1186/s13072-015-0045-1)
Supplement: Supplementary file 7 — 10.1186/s13072-015-0045-1 Significantly differentially methylated promoter regions in RA. [file 13072_2015_45_MOESM7_ESM.xlsx]

## Sheet: Sheet1
Feature	Gene	GeneID	Type	Chr	Start	Stop	Strand	P-val Normal	Q-val Normal	P-val Patient	Q-val Patient	Higher in	with Q-val	Coverage	Min.abs.diff	Median.abs.diff	Max.abs.diff
hsa-mir-150-promoter	hsa-mir-150	ENSG00000268000.1	protein_coding	chr19	50001781	50003780	+	1	1	7.516e-38	1.824e-35	Patient	1.824e-35	1	0.0908183	0.0908183	0.0908183
Y_RNA-promoter	Y_RNA	ENSG00000199366.1	misc_RNA	chr18	21162086	21164085	-	2.485e-42	6.031e-40	1	1	Normal	6.031e-40	1	0.130175	0.130175	0.130175
RP1-124C6.1-promoter	RP1-124C6.1	ENSG00000232316.1	lincRNA	chr6	113754624	113756623	-	1.255e-41	3.046e-39	1	1	Normal	3.046e-39	1	0.126238	0.126238	0.126238
TRBC2-promoter	TRBC2	ENSG00000211772.4	TR_C_gene	chr7	142496725	142498724	+	1	1	1.146e-38	2.782e-36	Patient	2.782e-36	1	0.0838936	0.0838936	0.0838936
LZTFL1-promoter	LZTFL1	ENSG00000163818.12	protein_coding	chr3	45957535	45959534	-	1	1	6.897e-48	1.674e-45	Patient	1.674e-45	1	0.0800629	0.0800629	0.0800629
Y_RNA-promoter	Y_RNA	ENSG00000200252.1	misc_RNA	chr15	59699104	59701103	+	4.323e-42	1.049e-39	1	1	Normal	1.049e-39	1	0.115538	0.115538	0.115538
RP4-781K5.7-promoter	RP4-781K5.7	ENSG00000224037.2	lincRNA	chr1	234843135	234845134	+	1.472e-35	3.573e-33	1	1	Normal	3.573e-33	1	0.114897	0.114897	0.114897
RP11-341G23.3-promoter	RP11-341G23.3	ENSG00000257766.1	antisense	chr12	104063185	104065184	-	7.814e-32	1.897e-29	1	1	Normal	1.897e-29	1	0.107081	0.107081	0.107081
PA2G4P4-promoter	PA2G4P4	ENSG00000230457.3	pseudogene	chr3	156528522	156530521	-	9.158e-35	2.223e-32	1	1	Normal	2.223e-32	1	0.106233	0.106233	0.106233
AC006028.11-promoter	AC006028.11	ENSG00000231357.1	pseudogene	chr7	2873255	2875254	+	6.439e-40	1.563e-37	1	1	Normal	1.563e-37	3	0.0188999	0.105724	0.114425
RP11-430L17.1-promoter	RP11-430L17.1	ENSG00000226457.1	pseudogene	chr1	16696026	16698025	-	8.46e-42	2.053e-39	1	1	Normal	2.053e-39	1	0.101355	0.101355	0.101355
AC007318.5-promoter	AC007318.5	ENSG00000172974.10	pseudogene	chr2	65430137	65432136	+	1.743e-44	4.231e-42	1	1	Normal	4.231e-42	1	0.100286	0.100286	0.100286
FASLG-promoter	FASLG	ENSG00000117560.6	protein_coding	chr1	172626154	172628153	+	1	1	1.851e-47	4.492e-45	Patient	4.492e-45	3	0.00296635	0.0741411	0.0901365
CD3G-promoter	CD3G	ENSG00000160654.5	protein_coding	chr11	118213059	118215058	+	1	1	2.753e-104	6.682e-102	Patient	6.682e-102	7	0.0535634	0.0715014	0.0736956
TRAC-promoter	TRAC	ENSG00000229164.5	TR_C_gene	chr14	23014447	23016446	+	1	1	1.07e-34	2.597e-32	Patient	2.597e-32	1	0.0715001	0.0715001	0.0715001
RP11-508N12.4-promoter	RP11-508N12.4	ENSG00000242631.2	protein_coding	chr9	109683630	109685629	+	1	1	7.459e-39	1.81e-36	Patient	1.81e-36	1	0.0698808	0.0698808	0.0698808
RP11-478K7.2-promoter	RP11-478K7.2	ENSG00000226159.1	lincRNA	chr10	91717131	91719130	-	3.162e-27	7.675e-25	1	1	Normal	7.675e-25	1	0.0944736	0.0944736	0.0944736
AC106801.1-promoter	AC106801.1	ENSG00000253519.1	antisense	chr5	156990972	156992971	+	7.334e-28	1.78e-25	1	1	Normal	1.78e-25	1	0.0933309	0.0933309	0.0933309
CD3D-promoter	CD3D	ENSG00000167286.5	protein_coding	chr11	118213460	118215459	-	1	1	7.669e-31	1.861e-28	Patient	1.861e-28	5	0.0584299	0.0657644	0.0732226
RP11-323N12.5-promoter	RP11-323N12.5	ENSG00000267601.1	antisense	chr17	76849560	76851559	+	4.902e-56	1.19e-53	1	1	Normal	1.19e-53	5	0.0212286	0.0929611	0.112897
AC083900.1-promoter	AC083900.1	ENSG00000225111.1	sense_intronic	chr2	208734640	208736639	-	7.096e-35	1.722e-32	1	1	Normal	1.722e-32	1	0.0928953	0.0928953	0.0928953
CXXC11-promoter	CXXC11	ENSG00000188011.5	protein_coding	chr2	242809752	242811751	+	1	1	2.435e-70	5.909e-68	Patient	5.909e-68	5	0.041406	0.0656265	0.0856456
RP11-617D20.2-promoter	RP11-617D20.2	ENSG00000271958.1	lincRNA	chr4	38621059	38623058	-	8.368e-39	2.031e-36	1	1	Normal	2.031e-36	1	0.0923437	0.0923437	0.0923437
TRBJ2-1-promoter	TRBJ2-1	ENSG00000211764.1	TR_J_gene	chr7	142492049	142494048	+	1	1	1.663e-55	4.036e-53	Patient	4.036e-53	2	0.0458443	0.0649666	0.0840889
AL356309.1-promoter	AL356309.1	ENSG00000221768.1	miRNA	chr9	129293271	129295270	-	3.62e-42	8.786e-40	1	1	Normal	8.786e-40	1	0.0899501	0.0899501	0.0899501
PTBP1P-promoter	PTBP1P	ENSG00000259078.2	pseudogene	chr14	65743985	65745984	+	1.584e-26	3.845e-24	1	1	Normal	3.845e-24	1	0.0891903	0.0891903	0.0891903
AC007463.2-promoter	AC007463.2	ENSG00000226506.1	lincRNA	chr2	8039787	8041786	-	6.492e-36	1.576e-33	1	1	Normal	1.576e-33	1	0.0890867	0.0890867	0.0890867
RN7SKP235-promoter	RN7SKP235	ENSG00000222594.1	misc_RNA	chr4	145954284	145956283	+	1.578e-27	3.83e-25	1	1	Normal	3.83e-25	1	0.0881636	0.0881636	0.0881636
LAX1-promoter	LAX1	ENSG00000122188.8	protein_coding	chr1	203732304	203734303	+	1	1	1.14e-66	2.767e-64	Patient	2.767e-64	3	0.0549708	0.0632305	0.0632529
AC006946.17-promoter	AC006946.17	ENSG00000273442.1	lincRNA	chr22	17559591	17561590	+	5.129e-28	1.245e-25	1	1	Normal	1.245e-25	1	0.0868151	0.0868151	0.0868151
RNU6-322P-promoter	RNU6-322P	ENSG00000251819.1	snRNA	chr15	101092128	101094127	-	2.106e-16	5.385e-14	1	1	Normal	5.385e-14	3	0.0499656	0.0868151	0.0928863
MIR550A3-promoter	MIR550A3	ENSG00000212024.2	miRNA	chr7	29720445	29722444	-	6.075e-39	1.475e-36	1	1	Normal	1.475e-36	1	0.0853821	0.0853821	0.0853821
AC016906.1-promoter	AC016906.1	ENSG00000234060.1	pseudogene	chr2	135077650	135079649	-	1.142e-30	2.772e-28	1	1	Normal	2.772e-28	1	0.0844295	0.0844295	0.0844295
TC2N-promoter	TC2N	ENSG00000165929.8	protein_coding	chr14	92333881	92335880	-	1	1	2.171e-32	5.27e-30	Patient	5.27e-30	3	0.00385558	0.0631556	0.0896
RP11-254F19.2-promoter	RP11-254F19.2	ENSG00000260859.1	sense_intronic	chr16	84859869	84861868	+	2.564e-52	6.223e-50	1	1	Normal	6.223e-50	3	0.00967199	0.0835216	0.118749
MIR550A1-promoter	MIR550A1	ENSG00000207771.1	miRNA	chr7	30327410	30329409	+	1.168e-42	2.836e-40	1	1	Normal	2.836e-40	1	0.0833992	0.0833992	0.0833992
MIR1284-promoter	MIR1284	ENSG00000221264.1	miRNA	chr3	71591241	71593240	-	9.712e-55	2.357e-52	1	1	Normal	2.357e-52	2	0.0799959	0.0825361	0.0850763
AC013472.4-promoter	AC013472.4	ENSG00000230286.1	antisense	chr2	27232676	27234675	-	5.552e-39	1.347e-36	1	1	Normal	1.347e-36	1	0.0823188	0.0823188	0.0823188
TMEM156-promoter	TMEM156	ENSG00000121895.7	protein_coding	chr4	39034543	39036542	-	1	1	6.225e-28	1.511e-25	Patient	1.511e-25	1	0.0621303	0.0621303	0.0621303
RP1-90J20.12-promoter	RP1-90J20.12	ENSG00000270346.1	lincRNA	chr6	3018388	3020387	+	1.351e-30	3.279e-28	1	1	Normal	3.279e-28	1	0.0811307	0.0811307	0.0811307
SLC38A1-promoter	SLC38A1	ENSG00000111371.11	protein_coding	chr12	46663801	46665800	-	1	1	4.268e-16	1.078e-13	Patient	1.078e-13	1	0.0617582	0.0617582	0.0617582
RP11-50C13.2-promoter	RP11-50C13.2	ENSG00000259476.1	sense_intronic	chr15	58811510	58813509	+	1.211e-32	2.939e-30	1	1	Normal	2.939e-30	1	0.0774898	0.0774898	0.0774898
RP11-770J1.7-promoter	RP11-770J1.7	ENSG00000269944.1	sense_intronic	chr11	118284692	118286691	+	2.358e-42	5.724e-40	1	1	Normal	5.724e-40	1	0.0772252	0.0772252	0.0772252
ASCC1-promoter	ASCC1	ENSG00000138303.13	protein_coding	chr10	73976893	73978892	-	1	1	1.076e-31	2.611e-29	Patient	2.611e-29	1	0.0594113	0.0594113	0.0594113
RP11-973F15.1-promoter	RP11-973F15.1	ENSG00000253819.1	lincRNA	chr8	123706346	123708345	-	7.811e-28	1.896e-25	1	1	Normal	1.896e-25	1	0.0759215	0.0759215	0.0759215
AP000356.2-promoter	AP000356.2	ENSG00000230947.2	sense_intronic	chr22	24992021	24994020	+	4.643e-31	1.127e-28	1	1	Normal	1.127e-28	1	0.0751887	0.0751887	0.0751887
RP5-1039K5.18-promoter	RP5-1039K5.18	ENSG00000273214.1	lincRNA	chr22	38437237	38439236	+	3.562e-38	8.645e-36	1	1	Normal	8.645e-36	1	0.0749643	0.0749643	0.0749643
EGOT-promoter	EGOT	ENSG00000235947.1	lincRNA	chr3	4793275	4795274	-	2.185e-50	5.303e-48	1	1	Normal	5.303e-48	3	0.0418719	0.0749347	0.0873097
UBASH3A-promoter	UBASH3A	ENSG00000160185.9	protein_coding	chr21	43822008	43824007	+	1	1	1.777e-68	4.312e-66	Patient	4.312e-66	5	0.0402011	0.0585499	0.0704521
PDCD1-promoter	PDCD1	ENSG00000188389.6	protein_coding	chr2	242801061	242803060	-	1	1	2.608e-74	6.33e-72	Patient	6.33e-72	7	0.00228076	0.0584357	0.118998
SP110-promoter	SP110	ENSG00000135899.12	protein_coding	chr2	231090445	231092444	-	1	1	3.496e-47	8.485e-45	Patient	8.485e-45	3	0.00715406	0.05783	0.0733505
RP13-452N2.1-promoter	RP13-452N2.1	ENSG00000242048.2	processed_transcript	chr7	151501744	151503743	+	2.616e-59	6.349e-57	1	1	Normal	6.349e-57	2	0.0537755	0.0740492	0.0943228
CHMP4BP1-promoter	CHMP4BP1	ENSG00000258469.1	pseudogene	chr14	55763362	55765361	+	6.337e-24	1.538e-21	1	1	Normal	1.538e-21	1	0.0739582	0.0739582	0.0739582
PTPRCAP-promoter	PTPRCAP	ENSG00000213402.2	protein_coding	chr11	67205539	67207538	-	1	1	6.479e-106	1.573e-103	Patient	1.573e-103	7	0.0410584	0.0577094	0.0808402
OR13J1-promoter	OR13J1	ENSG00000168828.4	protein_coding	chr9	35870462	35872461	-	1	1	2.547e-30	6.181e-28	Patient	6.181e-28	1	0.0574435	0.0574435	0.0574435
TRAJ25-promoter	TRAJ25	ENSG00000211864.2	TR_J_gene	chr14	22985790	22987789	+	1	1	1.973e-30	4.79e-28	Patient	4.79e-28	2	0.0555749	0.0558229	0.0560708
MIR3679-promoter	MIR3679	ENSG00000263813.1	miRNA	chr2	134882696	134884695	+	6.451e-29	1.566e-26	1	1	Normal	1.566e-26	1	0.0709163	0.0709163	0.0709163
LINC01077-promoter	LINC01077	ENSG00000233456.1	lincRNA	chr13	49147454	49149453	-	5.571e-32	1.352e-29	1	1	Normal	1.352e-29	1	0.070551	0.070551	0.070551
RP5-858B6.1-promoter	RP5-858B6.1	ENSG00000225656.1	lincRNA	chr1	230960454	230962453	-	2.127e-26	5.161e-24	1	1	Normal	5.161e-24	1	0.0704659	0.0704659	0.0704659
RP11-12A2.3-promoter	RP11-12A2.3	ENSG00000238099.1	lincRNA	chr6	139794193	139796192	-	2.177e-35	5.283e-33	1	1	Normal	5.283e-33	1	0.0702948	0.0702948	0.0702948
ANTXR2-promoter	ANTXR2	ENSG00000163297.12	protein_coding	chr4	81046609	81048608	-	1	1	3.414e-21	8.287e-19	Patient	8.287e-19	1	0.0557695	0.0557695	0.0557695
RP11-118E18.4-promoter	RP11-118E18.4	ENSG00000263499.1	antisense	chr17	55685774	55687773	-	3.54e-40	8.592e-38	1	1	Normal	8.592e-38	1	0.0699249	0.0699249	0.0699249
TRAJ26-promoter	TRAJ26	ENSG00000211863.1	TR_J_gene	chr14	22985424	22987423	+	1	1	1.646e-33	3.995e-31	Patient	3.995e-31	1	0.0555749	0.0555749	0.0555749
RP11-483H20.4-promoter	RP11-483H20.4	ENSG00000234789.1	antisense	chr9	132400755	132402754	+	1.521e-26	3.691e-24	1	1	Normal	3.691e-24	1	0.069366	0.069366	0.069366
AC131971.1-promoter	AC131971.1	ENSG00000183562.2	protein_coding	chr11	3009093	3011092	+	1	1	1.71e-10	4.151e-08	Patient	4.151e-08	1	0.0546241	0.0546241	0.0546241
LA16c-395F10.2-promoter	LA16c-395F10.2	ENSG00000260989.1	antisense	chr16	1628528	1630527	+	9.921e-38	2.408e-35	1	1	Normal	2.408e-35	3	0.0156607	0.0689382	0.107413
ZACN-promoter	ZACN	ENSG00000186919.8	protein_coding	chr17	74066042	74068041	+	1	1	2.515e-25	6.104e-23	Patient	6.104e-23	2	0.04293	0.0544855	0.0660409
RP11-477J21.6-promoter	RP11-477J21.6	ENSG00000239593.1	antisense	chr9	124045009	124047008	-	7.504e-32	1.821e-29	1	1	Normal	1.821e-29	1	0.0680105	0.0680105	0.0680105
SNORA30-promoter	SNORA30	ENSG00000206755.1	snoRNA	chr16	30719858	30721857	+	7.177e-79	1.742e-76	1	1	Normal	1.742e-76	4	0.0500455	0.0678979	0.106251
CD28-promoter	CD28	ENSG00000178562.13	protein_coding	chr2	204569198	204571197	+	1	1	8.921e-38	2.165e-35	Patient	2.165e-35	4	0.00292744	0.0544698	0.0692041
CTD-2647L4.4-promoter	CTD-2647L4.4	ENSG00000259366.1	sense_intronic	chr8	28911452	28913451	+	6.885e-23	1.671e-20	1	1	Normal	1.671e-20	1	0.0677468	0.0677468	0.0677468
RP11-222G7.2-promoter	RP11-222G7.2	ENSG00000272748.1	lincRNA	chr10	76581889	76583888	-	1.015e-31	2.462e-29	1	1	Normal	2.462e-29	1	0.0676442	0.0676442	0.0676442
RP11-1094M14.8-promoter	RP11-1094M14.8	ENSG00000267369.1	pseudogene	chr17	33823237	33825236	+	2.352e-71	5.709e-69	1	1	Normal	5.709e-69	3	0.0601522	0.0671972	0.0745236
SLC9A9-promoter	SLC9A9	ENSG00000181804.10	protein_coding	chr3	143567374	143569373	-	1	1	1.42e-18	3.447e-16	Patient	3.447e-16	1	0.0542675	0.0542675	0.0542675
VPREB1-promoter	VPREB1	ENSG00000169575.4	protein_coding	chr22	22597087	22599086	+	1	1	5.087e-20	1.235e-17	Patient	1.235e-17	3	0.00370673	0.0532291	0.0593697
LINC00562-promoter	LINC00562	ENSG00000260388.1	lincRNA	chr13	48506758	48508757	-	6.043e-32	1.467e-29	1	1	Normal	1.467e-29	1	0.0660399	0.0660399	0.0660399
TRAJ32-promoter	TRAJ32	ENSG00000211857.1	TR_J_gene	chr14	22976325	22978324	+	1	1	5.772e-45	1.401e-42	Patient	1.401e-42	2	0.0464237	0.0522121	0.0580005
TRAJ31-promoter	TRAJ31	ENSG00000211858.1	TR_J_gene	chr14	22977951	22979950	+	1	1	1.967e-50	4.775e-48	Patient	4.775e-48	4	0.0464237	0.0521941	0.0580005
ARHGAP30-promoter	ARHGAP30	ENSG00000186517.9	protein_coding	chr1	161039761	161041760	-	1	1	2.907e-42	7.055e-40	Patient	7.055e-40	1	0.0521236	0.0521236	0.0521236
GPR56-promoter	GPR56	ENSG00000205336.7	protein_coding	chr16	57642564	57644563	+	1	1	6.091e-16	1.348e-13	Patient	1.348e-13	1	0.0514014	0.0514014	0.0514014
DIABLO-promoter	DIABLO	ENSG00000184047.11	protein_coding	chr12	122712082	122714081	-	1	1	7.654e-48	1.858e-45	Patient	1.858e-45	9	0.00338812	0.0513761	0.0828851
RP11-184A2.3-promoter	RP11-184A2.3	ENSG00000229672.2	antisense	chr10	3791259	3793258	+	2.701e-34	6.556e-32	1	1	Normal	6.556e-32	1	0.0647872	0.0647872	0.0647872
AC015969.3-promoter	AC015969.3	ENSG00000203395.2	antisense	chr2	68592717	68594716	-	1.136e-32	2.757e-30	1	1	Normal	2.757e-30	1	0.0645276	0.0645276	0.0645276
GNGT2-promoter	GNGT2	ENSG00000167083.2	protein_coding	chr17	47287937	47289936	-	1	1	4.729e-38	1.148e-35	Patient	1.148e-35	3	0.00189208	0.0504621	0.054222
RPL17P40-promoter	RPL17P40	ENSG00000241067.2	pseudogene	chr16	16189067	16191066	-	3.295e-31	7.998e-29	1	1	Normal	7.998e-29	1	0.0639449	0.0639449	0.0639449
RP11-33N16.2-promoter	RP11-33N16.2	ENSG00000258380.1	antisense	chr14	89864339	89866338	+	7.134e-11	1.731e-08	0.9979	1	Normal	1.731e-08	2	0.00734583	0.0639276	0.120509
STXBP5-AS1-promoter	STXBP5-AS1	ENSG00000233452.2	antisense	chr6	147525751	147527750	-	1.7e-28	4.125e-26	1	1	Normal	4.125e-26	1	0.0639032	0.0639032	0.0639032
TRAJ27-promoter	TRAJ27	ENSG00000211862.1	TR_J_gene	chr14	22983251	22985250	+	1	1	6.305e-35	1.53e-32	Patient	1.53e-32	2	0.0432738	0.0502794	0.0572851
CPB2-promoter	CPB2	ENSG00000080618.9	protein_coding	chr13	46679212	46681211	-	1.187e-42	2.881e-40	1	1	Normal	2.881e-40	1	0.133814	0.133814	0.133814
NSRP1-promoter	NSRP1	ENSG00000126653.11	protein_coding	chr17	28440539	28442538	+	6.53e-46	1.585e-43	1	1	Normal	1.585e-43	1	0.119716	0.119716	0.119716
RP11-561P12.2-promoter	RP11-561P12.2	ENSG00000246115.3	pseudogene	chr12	8665323	8667322	-	1.811e-39	4.396e-37	1	1	Normal	4.396e-37	2	0.0117834	0.0620874	0.112391
U8-promoter	U8	ENSG00000206987.1	snoRNA	chr15	32718622	32720621	-	3.35e-24	8.131e-22	1	1	Normal	8.131e-22	1	0.061941	0.061941	0.061941
CSTA-promoter	CSTA	ENSG00000121552.3	protein_coding	chr3	122042091	122044090	+	2.919e-66	7.084e-64	1	1	Normal	7.084e-64	3	0.0764561	0.115656	0.118981
SULT1E1-promoter	SULT1E1	ENSG00000109193.6	protein_coding	chr4	70725871	70727870	-	5.607e-39	1.361e-36	1	1	Normal	1.361e-36	1	0.0996942	0.0996942	0.0996942
RNF145-promoter	RNF145	ENSG00000145860.7	protein_coding	chr5	158637062	158639061	-	1.385e-38	3.362e-36	1	1	Normal	3.362e-36	1	0.0996854	0.0996854	0.0996854
CRYZL1-promoter	CRYZL1	ENSG00000205758.7	protein_coding	chr21	35016233	35018232	-	1.231e-58	2.989e-56	1	1	Normal	2.989e-56	2	0.0891369	0.0978837	0.106631
PRKAG1-promoter	PRKAG1	ENSG00000181929.7	protein_coding	chr12	49412981	49414980	-	1.427e-39	3.464e-37	1	1	Normal	3.464e-37	1	0.0954697	0.0954697	0.0954697
CTC-435M10.6-promoter	CTC-435M10.6	ENSG00000268475.1	antisense	chr19	41929264	41931263	+	1.513e-31	3.673e-29	1	1	Normal	3.673e-29	1	0.0608482	0.0608482	0.0608482
IGKV1OR2-108-promoter	IGKV1OR2-108	ENSG00000231292.5	IG_V_gene	chr2	114161973	114163972	+	1.785e-24	4.333e-22	1	1	Normal	4.333e-22	1	0.0608423	0.0608423	0.0608423
AP000439.2-promoter	AP000439.2	ENSG00000255606.1	lincRNA	chr11	69259512	69261511	-	1.615e-58	3.919e-56	1	1	Normal	3.919e-56	7	0.00869919	0.0606736	0.0810641
CD244-promoter	CD244	ENSG00000122223.8	protein_coding	chr1	160832693	160834692	-	2.05e-37	4.977e-35	1	1	Normal	4.977e-35	1	0.0930372	0.0930372	0.0930372
SLC48A1-promoter	SLC48A1	ENSG00000211584.9	protein_coding	chr12	48145699	48147698	+	2.371e-42	5.754e-40	1	1	Normal	5.754e-40	1	0.0924898	0.0924898	0.0924898
CTD-3185P2.1-promoter	CTD-3185P2.1	ENSG00000261351.1	antisense	chr15	66784448	66786447	-	6.641e-25	1.612e-22	1	1	Normal	1.612e-22	1	0.0603211	0.0603211	0.0603211
HP-promoter	HP	ENSG00000257017.4	protein_coding	chr16	72086491	72088490	+	5.295e-37	1.285e-34	1	1	Normal	1.285e-34	1	0.0911636	0.0911636	0.0911636
EMB-promoter	EMB	ENSG00000170571.7	protein_coding	chr5	49739083	49741082	-	2.687e-33	6.521e-31	1	1	Normal	6.521e-31	1	0.0875867	0.0875867	0.0875867
ITGAE-promoter	ITGAE	ENSG00000083457.7	protein_coding	chr17	3704538	3706537	-	4.804e-86	1.166e-83	1	1	Normal	1.166e-83	6	0.0224668	0.084402	0.103219
RP11-467L13.4-promoter	RP11-467L13.4	ENSG00000256843.1	pseudogene	chr12	31901175	31903174	-	2.103e-25	5.104e-23	1	1	Normal	5.104e-23	1	0.0600046	0.0600046	0.0600046
P2RY12-promoter	P2RY12	ENSG00000169313.9	protein_coding	chr3	151102601	151104600	-	1.03e-55	2.5e-53	1	1	Normal	2.5e-53	3	0.0570678	0.0818135	0.0961932
GPR21-promoter	GPR21	ENSG00000188394.6	protein_coding	chr9	125794806	125796805	+	1.819e-36	4.414e-34	1	1	Normal	4.414e-34	1	0.0801688	0.0801688	0.0801688
CEP164-promoter	CEP164	ENSG00000110274.10	protein_coding	chr11	117183273	117185272	+	4.885e-27	1.186e-24	1	1	Normal	1.186e-24	1	0.0764063	0.0764063	0.0764063
TRIM13-promoter	TRIM13	ENSG00000204977.5	protein_coding	chr13	50568024	50570023	+	2.218e-56	5.382e-54	1	1	Normal	5.382e-54	2	0.0545344	0.0747882	0.095042
MBP-promoter	MBP	ENSG00000197971.10	protein_coding	chr18	74845640	74847639	-	8.829e-55	2.143e-52	1	1	Normal	2.143e-52	2	0.0723291	0.0745626	0.0767961
ANKRD22-promoter	ANKRD22	ENSG00000152766.5	protein_coding	chr10	90611576	90613575	-	1.51e-69	3.664e-67	1	1	Normal	3.664e-67	7	0.013279	0.0743599	0.121469
BAZ2B-promoter	BAZ2B	ENSG00000123636.13	protein_coding	chr2	160473204	160475203	-	2.303e-41	5.59e-39	1	1	Normal	5.59e-39	2	0.0620139	0.0725707	0.0831274
AP003774.6-promoter	AP003774.6	ENSG00000231680.1	lincRNA	chr11	64163304	64165303	-	3.592e-33	8.719e-31	1	1	Normal	8.719e-31	1	0.0590837	0.0590837	0.0590837
RP4-705D16.3-promoter	RP4-705D16.3	ENSG00000228809.1	antisense	chr20	16711594	16713593	-	7.991e-29	1.939e-26	1	1	Normal	1.939e-26	1	0.0588667	0.0588667	0.0588667
IRAK3-promoter	IRAK3	ENSG00000090376.4	protein_coding	chr12	66580659	66582658	+	1.06e-34	2.573e-32	1	1	Normal	2.573e-32	1	0.0714122	0.0714122	0.0714122
RP11-464O2.2-promoter	RP11-464O2.2	ENSG00000233334.2	antisense	chr10	126390194	126392193	+	6.818e-40	1.655e-37	1	1	Normal	1.655e-37	1	0.0585035	0.0585035	0.0585035
TRGJP2-promoter	TRGJP2	ENSG00000211688.1	TR_J_gene	chr7	38295998	38297997	-	2.186e-19	5.306e-17	1	1	Normal	5.306e-17	1	0.0709518	0.0709518	0.0709518
LINC00690-promoter	LINC00690	ENSG00000233570.1	lincRNA	chr3	16575827	16577826	+	1.928e-19	4.679e-17	1	1	Normal	4.679e-17	4	0.00520421	0.0581929	0.0858552
MS4A3-promoter	MS4A3	ENSG00000149516.9	protein_coding	chr11	59822060	59824059	+	6.773e-74	1.644e-71	1	1	Normal	1.644e-71	4	0.0267557	0.0701855	0.0863512
FUNDC2-promoter	FUNDC2	ENSG00000165775.13	protein_coding	chrX	154252255	154254254	+	4.34e-19	1.053e-16	1	1	Normal	1.053e-16	1	0.0695574	0.0695574	0.0695574
RP11-498C9.2-promoter	RP11-498C9.2	ENSG00000262831.1	antisense	chr17	79799041	79801040	+	2.605e-61	6.322e-59	1	1	Normal	6.322e-59	5	0.0186216	0.0572644	0.0575678
ZNF124-promoter	ZNF124	ENSG00000196418.8	protein_coding	chr1	247335319	247337318	-	5.309e-39	1.288e-36	1	1	Normal	1.288e-36	3	0.00206561	0.0690066	0.0824777
GPR62-promoter	GPR62	ENSG00000180929.4	protein_coding	chr3	51987330	51989329	+	1.592e-60	3.864e-58	1	1	Normal	3.864e-58	2	0.0603846	0.0689372	0.0774898
AC007879.2-promoter	AC007879.2	ENSG00000234902.2	lincRNA	chr2	208100791	208102790	-	9.223e-20	2.239e-17	1	1	Normal	2.239e-17	2	0.000337037	0.056825	0.113313
RP11-968A15.2-promoter	RP11-968A15.2	ENSG00000257596.1	antisense	chr12	54654399	54656398	+	4.337e-35	1.053e-32	1	1	Normal	1.053e-32	1	0.0567053	0.0567053	0.0567053
EFCAB2-promoter	EFCAB2	ENSG00000203666.8	protein_coding	chr1	245131007	245133006	+	6.521e-38	1.583e-35	1	1	Normal	1.583e-35	2	0.0631555	0.0677516	0.0723478
AC016735.2-promoter	AC016735.2	ENSG00000231826.1	lincRNA	chr2	43266687	43268686	-	6.705e-29	1.627e-26	1	1	Normal	1.627e-26	1	0.0566129	0.0566129	0.0566129
TMEM159-promoter	TMEM159	ENSG00000011638.6	protein_coding	chr16	21167698	21169697	+	2.822e-34	6.849e-32	1	1	Normal	6.849e-32	4	0.000528247	0.0667165	0.116651
GSN-AS1-promoter	GSN-AS1	ENSG00000235865.2	antisense	chr9	124047809	124049808	-	2.593e-29	6.293e-27	1	1	Normal	6.293e-27	1	0.056507	0.056507	0.056507
CD302-promoter	CD302	ENSG00000241399.2	protein_coding	chr2	160654754	160656753	-	5.148e-59	1.249e-56	1	1	Normal	1.249e-56	4	0.0181867	0.0661023	0.0848359
KB-1639H6.4-promoter	KB-1639H6.4	ENSG00000250929.2	antisense	chr8	104131260	104133259	+	2.132e-57	5.173e-55	1	1	Normal	5.173e-55	2	0.0477339	0.0561455	0.0645571
UBE2L6-promoter	UBE2L6	ENSG00000156587.11	protein_coding	chr11	57335758	57337757	-	2.083e-40	5.056e-38	1	1	Normal	5.056e-38	1	0.0659013	0.0659013	0.0659013
RP11-285E9.5-promoter	RP11-285E9.5	ENSG00000265121.1	lincRNA	chr17	75260859	75262858	-	2.143e-21	5.2e-19	1	1	Normal	5.2e-19	1	0.0558473	0.0558473	0.0558473
AC104012.1-promoter	AC104012.1	ENSG00000264576.1	miRNA	chr8	72744924	72746923	-	3.491e-36	8.472e-34	1	1	Normal	8.472e-34	1	0.0557587	0.0557587	0.0557587
FCER1G-promoter	FCER1G	ENSG00000158869.6	protein_coding	chr1	161183024	161185023	+	1.544e-70	3.747e-68	1	1	Normal	3.747e-68	5	0.0107742	0.0657034	0.0978321
RP11-221J22.1-promoter	RP11-221J22.1	ENSG00000214407.3	lincRNA	chr3	101657703	101659702	+	3.943e-33	9.569e-31	1	1	Normal	9.569e-31	3	0.0188126	0.0556849	0.0734058
AREGB-promoter	AREGB	ENSG00000205595.3	protein_coding	chr4	75478629	75480628	+	8.741e-29	2.122e-26	1	1	Normal	2.122e-26	1	0.0651918	0.0651918	0.0651918
RP11-133L14.5-promoter	RP11-133L14.5	ENSG00000256803.1	antisense	chr12	10183206	10185205	-	3.368e-22	8.174e-20	1	1	Normal	8.174e-20	5	0.0286192	0.0553624	0.0798903
RP11-552D8.1-promoter	RP11-552D8.1	ENSG00000229258.1	antisense	chr1	212001188	212003187	+	3.105e-29	7.537e-27	1	1	Normal	7.537e-27	3	0.00178821	0.0552075	0.105977
GYPC-promoter	GYPC	ENSG00000136732.10	protein_coding	chr2	127411509	127413508	+	2.469e-19	5.993e-17	1	1	Normal	5.993e-17	4	0.00571006	0.0649858	0.0791482
STK38L-promoter	STK38L	ENSG00000211455.3	protein_coding	chr12	27394901	27396900	+	5.22e-58	1.267e-55	1	1	Normal	1.267e-55	4	0.0425691	0.0648033	0.102707
CMAHP-promoter	CMAHP	ENSG00000168405.10	pseudogene	chr6	25166794	25168793	-	4.102e-40	9.955e-38	1	1	Normal	9.955e-38	2	0.0423465	0.054938	0.0675295
RNU6-1309P-promoter	RNU6-1309P	ENSG00000200175.1	snRNA	chr1	150785175	150787174	-	9.123e-26	2.214e-23	1	1	Normal	2.214e-23	1	0.0548889	0.0548889	0.0548889
snoU13-promoter	snoU13	ENSG00000238394.1	snoRNA	chr7	5523026	5525025	+	1.453e-30	3.527e-28	1	1	Normal	3.527e-28	3	0.0019314	0.0548356	0.0555077
EMR1-promoter	EMR1	ENSG00000174837.10	protein_coding	chr19	6885577	6887576	+	1.9e-29	4.61e-27	1	1	Normal	4.61e-27	3	0.0124003	0.0643223	0.119165
NRBF2P5-promoter	NRBF2P5	ENSG00000270427.1	pseudogene	chr10	5816034	5818033	+	1.284e-23	3.118e-21	1	1	Normal	3.118e-21	1	0.0544336	0.0544336	0.0544336
HNRNPA1P49-promoter	HNRNPA1P49	ENSG00000233231.1	pseudogene	chr6	166746056	166748055	+	9.277e-19	2.252e-16	1	1	Normal	2.252e-16	2	0.0499845	0.0543716	0.0587586
RP11-95I19.1-promoter	RP11-95I19.1	ENSG00000240436.1	pseudogene	chr5	61872099	61874098	-	2.776e-20	6.738e-18	1	1	Normal	6.738e-18	1	0.054203	0.054203	0.054203
RP11-797A18.4-promoter	RP11-797A18.4	ENSG00000260787.1	lincRNA	chr15	77335534	77337533	-	3.863e-30	9.375e-28	1	1	Normal	9.375e-28	1	0.0541765	0.0541765	0.0541765
KIAA1045-promoter	KIAA1045	ENSG00000122733.11	protein_coding	chr9	34955484	34957483	+	2.233e-26	5.42e-24	1	1	Normal	5.42e-24	1	0.0638259	0.0638259	0.0638259
RP11-12L8.1-promoter	RP11-12L8.1	ENSG00000228127.1	lincRNA	chr1	116459997	116461996	+	1.17e-13	2.84e-11	1	1	Normal	2.84e-11	1	0.0540418	0.0540418	0.0540418
HRH4-promoter	HRH4	ENSG00000134489.6	protein_coding	chr18	22038593	22040592	+	2.359e-22	5.726e-20	1	1	Normal	5.726e-20	2	0.00484918	0.0638064	0.122764
GLYCTK-AS1-promoter	GLYCTK-AS1	ENSG00000242797.2	processed_transcript	chr3	52333084	52335083	-	5.496e-32	1.334e-29	1	1	Normal	1.334e-29	1	0.0539408	0.0539408	0.0539408
CTD-2544N14.3-promoter	CTD-2544N14.3	ENSG00000253645.1	antisense	chr8	38830531	38832530	-	6.628e-65	1.609e-62	1	1	Normal	1.609e-62	9	0.0303292	0.053868	0.114434
RP11-135A1.3-promoter	RP11-135A1.3	ENSG00000229964.1	lincRNA	chr3	193807350	193809349	+	6.287e-29	1.526e-26	1	1	Normal	1.526e-26	1	0.0537708	0.0537708	0.0537708
IL10-promoter	IL10	ENSG00000136634.5	protein_coding	chr1	206945840	206947839	-	3.501e-38	8.496e-36	1	1	Normal	8.496e-36	4	0.00935089	0.0629457	0.0858389
AREG-promoter	AREG	ENSG00000109321.6	protein_coding	chr4	75308851	75310850	+	2.996e-30	7.271e-28	1	1	Normal	7.271e-28	1	0.0619258	0.0619258	0.0619258
RP11-37N22.1-promoter	RP11-37N22.1	ENSG00000214803.3	lincRNA	chr8	125259640	125261639	-	1.831e-30	4.444e-28	1	1	Normal	4.444e-28	1	0.0534506	0.0534506	0.0534506
MIR4492-promoter	MIR4492	ENSG00000264211.1	miRNA	chr11	118779417	118781416	+	1.562e-42	3.792e-40	1	1	Normal	3.792e-40	3	0.0116936	0.0531356	0.0581807
AP000908.1-promoter	AP000908.1	ENSG00000221112.1	miRNA	chr11	113957652	113959651	-	7.944e-17	2.698e-14	1	1	Normal	2.698e-14	1	0.0529333	0.0529333	0.0529333
KIAA1549L-promoter	KIAA1549L	ENSG00000110427.10	protein_coding	chr11	33561618	33563617	+	1.383e-47	3.356e-45	1	1	Normal	3.356e-45	4	0.0178239	0.0618195	0.0833072
CTSG-promoter	CTSG	ENSG00000100448.3	protein_coding	chr14	25045467	25047466	-	9.922e-71	2.408e-68	1	1	Normal	2.408e-68	4	0.0175534	0.0614047	0.105879
RP13-152O15.5-promoter	RP13-152O15.5	ENSG00000237371.1	antisense	chr20	62686156	62688155	+	4.872e-23	1.182e-20	1	1	Normal	1.182e-20	3	0.00990893	0.0527831	0.0549481
RP11-218E20.3-promoter	RP11-218E20.3	ENSG00000258711.2	lincRNA	chr14	51428721	51430720	-	3.311e-24	8.037e-22	1	1	Normal	8.037e-22	1	0.0526462	0.0526462	0.0526462
RP11-252E2.1-promoter	RP11-252E2.1	ENSG00000247033.1	antisense	chr16	75144611	75146610	-	7.842e-33	1.903e-30	1	1	Normal	1.903e-30	1	0.052497	0.052497	0.052497
USP47-promoter	USP47	ENSG00000170242.13	protein_coding	chr11	11860970	11862969	+	1.485e-39	3.605e-37	1	1	Normal	3.605e-37	5	0.00150311	0.0612739	0.0845779
AC005863.2-promoter	AC005863.2	ENSG00000238212.2	lincRNA	chr17	14735955	14737954	+	9.82e-10	2.383e-07	1	1	Normal	2.383e-07	1	0.0522222	0.0522222	0.0522222
CTD-2529O21.1-promoter	CTD-2529O21.1	ENSG00000262172.1	sense_intronic	chr17	77966641	77968640	-	6.395e-26	1.552e-23	1	1	Normal	1.552e-23	1	0.0521732	0.0521732	0.0521732
CTB-113P19.1-promoter	CTB-113P19.1	ENSG00000249035.2	antisense	chr5	151054506	151056505	+	2.226e-40	5.403e-38	1	1	Normal	5.403e-38	2	0.0482975	0.0521411	0.0559847
MINOS1P2-promoter	MINOS1P2	ENSG00000270714.1	pseudogene	chr17	62743611	62745610	-	4.439e-22	1.077e-19	1	1	Normal	1.077e-19	2	0.000345688	0.0520472	0.103749
RP11-544M22.8-promoter	RP11-544M22.8	ENSG00000228917.1	antisense	chr1	161052255	161054254	+	3.635e-31	8.822e-29	1	1	Normal	8.822e-29	1	0.0519535	0.0519535	0.0519535
RP1-93I3.1-promoter	RP1-93I3.1	ENSG00000271826.1	antisense	chrX	114797059	114799058	-	5.509e-08	1.337e-05	1	1	Normal	1.337e-05	1	0.0518344	0.0518344	0.0518344
RP11-269M20.3-promoter	RP11-269M20.3	ENSG00000271752.1	lincRNA	chr5	49959101	49961100	-	4.69e-15	1.132e-12	1	1	Normal	1.132e-12	2	0.000961137	0.0518338	0.102706
LIPN-promoter	LIPN	ENSG00000204020.5	protein_coding	chr10	90519163	90521162	+	8.138e-32	1.975e-29	1	1	Normal	1.975e-29	1	0.061241	0.061241	0.061241
PF4V1-promoter	PF4V1	ENSG00000109272.3	protein_coding	chr4	74716906	74718905	+	9.071e-23	2.202e-20	1	1	Normal	2.202e-20	1	0.0604111	0.0604111	0.0604111
ANGPT2-promoter	ANGPT2	ENSG00000091879.9	protein_coding	chr8	6420931	6422930	-	6e-32	1.456e-29	1	1	Normal	1.456e-29	2	0.0491991	0.0603898	0.0715805
SEC61A1-promoter	SEC61A1	ENSG00000058262.5	protein_coding	chr3	127768484	127770483	+	2.537e-19	6.156e-17	1	1	Normal	6.156e-17	1	0.0602226	0.0602226	0.0602226
MIR626-promoter	MIR626	ENSG00000207766.1	miRNA	chr15	41981783	41983782	+	2.905e-42	7.05e-40	1	1	Normal	7.05e-40	2	0.0158728	0.0509797	0.0860866
HIPK3-promoter	HIPK3	ENSG00000110422.7	protein_coding	chr11	33276218	33278217	+	1.582e-34	3.839e-32	1	1	Normal	3.839e-32	2	0.00392	0.0600763	0.116233
INTS1-promoter	INTS1	ENSG00000164880.11	protein_coding	chr7	1545490	1547489	-	8.268e-41	2.007e-38	1	1	Normal	2.007e-38	3	0.0164967	0.0600277	0.0749567
ARG1-promoter	ARG1	ENSG00000118520.9	protein_coding	chr6	131892284	131894283	+	6.592e-24	1.6e-21	1	1	Normal	1.6e-21	2	0.0103576	0.0598979	0.109438
GHRL-promoter	GHRL	ENSG00000157017.11	protein_coding	chr3	10334632	10336631	-	5.537e-78	1.344e-75	1	1	Normal	1.344e-75	8	0.00364211	0.0598665	0.109546
CTC-506B8.1-promoter	CTC-506B8.1	ENSG00000249180.1	antisense	chr5	96078403	96080402	-	6.903e-47	1.675e-44	1	1	Normal	1.675e-44	5	0.0375163	0.0504161	0.0793363
ID3-promoter	ID3	ENSG00000117318.8	protein_coding	chr1	23886286	23888285	-	2.299e-68	5.579e-66	1	1	Normal	5.579e-66	6	0.000723283	0.0598387	0.0807772
AC022182.3-promoter	AC022182.3	ENSG00000254802.1	lincRNA	chr8	61880335	61882334	-	1.348e-20	3.271e-18	1	1	Normal	3.271e-18	1	0.0500461	0.0500461	0.0500461
CRNKL1-promoter	CRNKL1	ENSG00000101343.10	protein_coding	chr20	20036691	20038690	-	1.32e-21	3.203e-19	1	1	Normal	3.203e-19	4	0.006418	0.0497066	0.100352
HOXB4-promoter	HOXB4	ENSG00000182742.5	protein_coding	chr17	46657474	46659473	-	9.416e-80	2.285e-77	1	1	Normal	2.285e-77	6	0.0145916	0.0495391	0.0725128
RP11-578F21.10-promoter	RP11-578F21.10	ENSG00000232431.3	pseudogene	chr15	29031389	29033388	+	5.086e-28	1.234e-25	1	1	Normal	1.234e-25	1	0.0494524	0.0494524	0.0494524
FCAR-promoter	FCAR	ENSG00000186431.14	protein_coding	chr19	55383704	55385703	+	5.179e-12	1.257e-09	0.9217	1	Normal	1.257e-09	5	0.0122789	0.0494472	0.124623
CD9-promoter	CD9	ENSG00000010278.7	protein_coding	chr12	6306881	6308880	+	2.782e-24	6.751e-22	1	1	Normal	6.751e-22	2	0.0426603	0.0494243	0.0561882
ERC1-promoter	ERC1	ENSG00000082805.15	protein_coding	chr12	1097675	1099674	+	1.454e-52	3.53e-50	1	1	Normal	3.53e-50	3	0.0264785	0.0491558	0.0597466
DYRK1A-promoter	DYRK1A	ENSG00000157540.15	protein_coding	chr21	38736092	38738091	+	1.072e-23	2.601e-21	1	1	Normal	2.601e-21	1	0.0489801	0.0489801	0.0489801
RP11-1334A24.6-promoter	RP11-1334A24.6	ENSG00000248996.1	antisense	chr5	176919996	176921995	+	8.86e-37	2.15e-34	1	1	Normal	2.15e-34	2	0.0135164	0.0488479	0.0841793
AC034228.3-promoter	AC034228.3	ENSG00000223548.1	antisense	chr5	131337285	131339284	+	5.066e-30	1.23e-27	1	1	Normal	1.23e-27	1	0.0486353	0.0486353	0.0486353
SBK3-promoter	SBK3	ENSG00000231274.4	protein_coding	chr19	56056910	56058909	-	7.334e-28	1.78e-25	1	1	Normal	1.78e-25	1	0.0486271	0.0486271	0.0486271
FAM90A11P-promoter	FAM90A11P	ENSG00000233115.4	pseudogene	chr8	7874534	7876533	-	2.959e-07	7.181e-05	1	1	Normal	7.181e-05	1	0.048564	0.048564	0.048564
Z98256.1-promoter	Z98256.1	ENSG00000183531.1	pseudogene	chr22	33256421	33258420	-	5.382e-23	1.306e-20	1	1	Normal	1.306e-20	1	0.0484966	0.0484966	0.0484966
IL1R2-promoter	IL1R2	ENSG00000115590.9	protein_coding	chr2	102606306	102608305	+	4.186e-28	1.016e-25	1	1	Normal	1.016e-25	6	2.64071e-05	0.0483642	0.103579
MPO-promoter	MPO	ENSG00000005381.6	protein_coding	chr17	56358297	56360296	-	2.443e-49	5.93e-47	1	1	Normal	5.93e-47	2	0.0398977	0.0483022	0.0567066
TSGA13-promoter	TSGA13	ENSG00000213265.4	protein_coding	chr7	130372269	130374268	-	3.125e-20	7.586e-18	1	1	Normal	7.586e-18	2	0.0182798	0.0482473	0.0782149
TREM1-promoter	TREM1	ENSG00000124731.8	protein_coding	chr6	41254458	41256457	-	5.698e-42	1.383e-39	1	1	Normal	1.383e-39	4	0.0238065	0.0480884	0.0871608
ZBTB14-promoter	ZBTB14	ENSG00000198081.6	protein_coding	chr18	5297053	5299052	-	2.638e-17	6.403e-15	1	1	Normal	6.403e-15	2	1.64197e-05	0.0478888	0.0957612
MIR199B-promoter	MIR199B	ENSG00000207581.1	miRNA	chr9	131007110	131009109	-	1.692e-26	4.106e-24	1	1	Normal	4.106e-24	1	0.0478816	0.0478816	0.0478816
RP11-701P16.5-promoter	RP11-701P16.5	ENSG00000251230.1	lincRNA	chr4	185776906	185778905	-	1.842e-18	4.471e-16	1	1	Normal	4.471e-16	1	0.0476785	0.0476785	0.0476785
MIR3714-promoter	MIR3714	ENSG00000264818.1	miRNA	chr3	16972688	16974687	+	1.069e-23	2.595e-21	1	1	Normal	2.595e-21	4	0.00969148	0.0476294	0.0643634
PKLR-promoter	PKLR	ENSG00000143627.13	protein_coding	chr1	155271226	155273225	-	1.219e-16	2.698e-14	1	1	Normal	2.698e-14	1	0.0473399	0.0473399	0.0473399
NTMT1-promoter	NTMT1	ENSG00000148335.10	protein_coding	chr9	132369163	132371162	+	3.764e-38	9.134e-36	1	1	Normal	9.134e-36	2	0.0237489	0.0473058	0.0708626
MIR10A-promoter	MIR10A	ENSG00000257178.2	sense_intronic	chr17	46659622	46661621	-	3.877e-52	9.409e-50	1	1	Normal	9.409e-50	5	0.00963372	0.0472483	0.0777997
MGP-promoter	MGP	ENSG00000111341.5	protein_coding	chr12	15038861	15040860	-	1.307e-26	3.172e-24	1	1	Normal	3.172e-24	4	0.0056845	0.0471246	0.0631306
PRTN3-promoter	PRTN3	ENSG00000196415.5	protein_coding	chr19	838963	840962	+	1.399e-65	3.396e-63	1	1	Normal	3.396e-63	8	0.00869776	0.0469641	0.0646495
RP11-104H15.10-promoter	RP11-104H15.10	ENSG00000272884.1	processed_transcript	chr17	7340825	7342824	+	6.798e-40	1.65e-37	1	1	Normal	1.65e-37	9	0.00999715	0.046856	0.0566823
TRBVB-promoter	TRBVB	ENSG00000241911.1	TR_V_pseudogene	chr7	142417212	142419211	+	1.532e-20	3.719e-18	1	1	Normal	3.719e-18	1	0.0468027	0.0468027	0.0468027
FBXO18-promoter	FBXO18	ENSG00000134452.15	protein_coding	chr10	5929535	5931534	+	5.734e-12	1.392e-09	1	1	Normal	1.392e-09	2	0.0012964	0.0466314	0.0919664
DEFA4-promoter	DEFA4	ENSG00000164821.4	protein_coding	chr8	6795861	6797860	-	1.103e-37	2.678e-35	1	1	Normal	2.678e-35	4	0.0140015	0.0464463	0.0883287
NYNRIN-promoter	NYNRIN	ENSG00000205978.5	protein_coding	chr14	24865992	24867991	+	8.122e-51	1.971e-48	1	1	Normal	1.971e-48	5	0.00205336	0.046365	0.0489871
RP11-314A20.5-promoter	RP11-314A20.5	ENSG00000261898.2	antisense	chr17	4635667	4637666	-	5.161e-26	1.252e-23	1	1	Normal	1.252e-23	1	0.0460286	0.0460286	0.0460286
ACPP-promoter	ACPP	ENSG00000014257.11	protein_coding	chr3	132034211	132036210	+	5.293e-09	1.285e-06	0.9943	1	Normal	1.285e-06	2	0.0134211	0.045958	0.0784949
CTC-344H19.4-promoter	CTC-344H19.4	ENSG00000268401.1	lincRNA	chr19	46528912	46530911	+	9.181e-27	2.228e-24	1	1	Normal	2.228e-24	1	0.0459453	0.0459453	0.0459453
RP11-44I10.3-promoter	RP11-44I10.3	ENSG00000261267.1	antisense	chr16	48591572	48593571	+	5.428e-21	1.317e-18	1	1	Normal	1.317e-18	1	0.0458362	0.0458362	0.0458362
LL22NC03-86G7.1-promoter	LL22NC03-86G7.1	ENSG00000224086.3	antisense	chr22	22290609	22292608	+	7.06e-34	1.714e-31	1	1	Normal	1.714e-31	2	0.0176802	0.0458284	0.0739766
NCK2-promoter	NCK2	ENSG00000071051.9	protein_coding	chr2	106359354	106361353	+	1.046e-20	2.538e-18	1	1	Normal	2.538e-18	2	0.00325419	0.0458256	0.0883971
FUT7-promoter	FUT7	ENSG00000180549.7	protein_coding	chr9	139927463	139929462	-	2.789e-24	6.769e-22	1	1	Normal	6.769e-22	1	0.0457792	0.0457792	0.0457792
TRIP6-promoter	TRIP6	ENSG00000087077.7	protein_coding	chr7	100462760	100464759	+	5.446e-53	1.322e-50	1	1	Normal	1.322e-50	8	0.00874813	0.045736	0.0507754
DPRXP4-promoter	DPRXP4	ENSG00000264743.2	pseudogene	chr17	29300405	29302404	+	1.257e-18	3.052e-16	1	1	Normal	3.052e-16	1	0.0456004	0.0456004	0.0456004
PICALM-promoter	PICALM	ENSG00000073921.13	protein_coding	chr11	85780925	85782924	-	3.43e-34	8.325e-32	1	1	Normal	8.325e-32	1	0.0455651	0.0455651	0.0455651
CTD-2012K14.2-promoter	CTD-2012K14.2	ENSG00000261396.1	antisense	chr16	67574010	67576009	-	7.683e-23	1.865e-20	1	1	Normal	1.865e-20	1	0.0455051	0.0455051	0.0455051
RPL23A-promoter	RPL23A	ENSG00000198242.9	protein_coding	chr17	27044411	27046410	+	7.01e-62	1.701e-59	1	1	Normal	1.701e-59	9	0.0120809	0.0454069	0.0567674
PPBPP1-promoter	PPBPP1	ENSG00000250550.3	pseudogene	chr4	74711583	74713582	+	3.477e-25	8.439e-23	1	1	Normal	8.439e-23	1	0.0452541	0.0452541	0.0452541
AC079781.5-promoter	AC079781.5	ENSG00000226744.1	pseudogene	chr7	97497479	97499478	+	1.428e-14	3.476e-12	1	1	Normal	3.476e-12	1	0.0451364	0.0451364	0.0451364
GSTT1-promoter	GSTT1	ENSG00000184674.8	protein_coding	chr22	24384681	24386680	-	1.959e-14	4.742e-12	1	1	Normal	4.742e-12	1	0.0449947	0.0449947	0.0449947
CTC-297N7.5-promoter	CTC-297N7.5	ENSG00000263400.2	antisense	chr17	10631094	10633093	+	4.465e-28	1.084e-25	1	1	Normal	1.084e-25	3	0.000915031	0.0449932	0.0477305
RP11-1260E13.4-promoter	RP11-1260E13.4	ENSG00000262061.1	processed_transcript	chr17	178996	180995	+	5.83e-05	0.01405	0.9066	1	Normal	0.01405	4	0.0355252	0.0448926	0.0749569
AC073342.1-promoter	AC073342.1	ENSG00000268170.1	protein_coding	chr7	142919361	142921360	-	2.392e-20	5.805e-18	1	1	Normal	5.805e-18	1	0.044791	0.044791	0.044791
LOXL3-promoter	LOXL3	ENSG00000115318.7	protein_coding	chr2	74782818	74784817	-	2.507e-28	6.084e-26	1	1	Normal	6.084e-26	4	0.000312428	0.0445955	0.0566174
RP11-245P10.8-promoter	RP11-245P10.8	ENSG00000270094.1	antisense	chr1	228579991	228581990	+	5.43e-23	1.318e-20	1	1	Normal	1.318e-20	2	0.0237654	0.0445922	0.065419
MIR505-promoter	MIR505	ENSG00000207633.1	miRNA	chrX	139006391	139008390	-	1.299e-27	3.153e-25	1	1	Normal	3.153e-25	4	0.0287534	0.0443641	0.0688185
RP11-483P21.3-promoter	RP11-483P21.3	ENSG00000260523.1	lincRNA	chr16	83829266	83831265	+	4.835e-08	1.173e-05	1	1	Normal	1.173e-05	1	0.0443132	0.0443132	0.0443132
TGM2-promoter	TGM2	ENSG00000198959.7	protein_coding	chr20	36794981	36796980	-	5.623e-25	1.365e-22	1	1	Normal	1.365e-22	1	0.0442699	0.0442699	0.0442699
S100A7A-promoter	S100A7A	ENSG00000184330.7	protein_coding	chr1	153387000	153388999	+	2.313e-11	5.614e-09	0.9938	1	Normal	5.614e-09	4	0.0215578	0.0442275	0.0720597
RP11-410N8.1-promoter	RP11-410N8.1	ENSG00000228156.1	antisense	chr20	31167765	31169764	+	3.152e-19	7.651e-17	1	1	Normal	7.651e-17	1	0.0441685	0.0441685	0.0441685
HLA-H-promoter	HLA-H	ENSG00000206341.6	pseudogene	chr6	29853350	29855349	+	5.505e-33	1.336e-30	1	1	Normal	1.336e-30	12	0.000406058	0.0440717	0.0942874
RP11-278I4.2-promoter	RP11-278I4.2	ENSG00000254278.1	antisense	chr8	120081022	120083021	-	2.538e-13	6.16e-11	1	1	Normal	6.16e-11	1	0.0439923	0.0439923	0.0439923
PLXNB1-promoter	PLXNB1	ENSG00000164050.8	protein_coding	chr3	48471595	48473594	-	4.136e-33	1.004e-30	1	1	Normal	1.004e-30	4	0.018099	0.0435906	0.0494996
RP11-154H12.3-promoter	RP11-154H12.3	ENSG00000267780.1	lincRNA	chr18	77550726	77552725	+	6.338e-29	1.538e-26	1	1	Normal	1.538e-26	3	0.00133423	0.0435473	0.0657185
GP9-promoter	GP9	ENSG00000169704.4	protein_coding	chr3	128777610	128779609	+	1.334e-51	3.237e-49	1	1	Normal	3.237e-49	10	0.00384225	0.0435427	0.0789764
SLC2A5-promoter	SLC2A5	ENSG00000142583.13	protein_coding	chr1	9148538	9150537	-	6.183e-09	1.501e-06	0.9972	1	Normal	1.501e-06	2	0.0164702	0.0433332	0.0701962
ABHD16B-promoter	ABHD16B	ENSG00000183260.5	protein_coding	chr20	62490566	62492565	+	8.439e-46	2.048e-43	1	1	Normal	2.048e-43	4	0.0192173	0.0430356	0.0796113
MIR937-promoter	MIR937	ENSG00000216090.1	miRNA	chr8	144895213	144897212	-	1.858e-19	4.509e-17	1	1	Normal	4.509e-17	5	0.0038036	0.0430072	0.0695953
RP11-723D22.3-promoter	RP11-723D22.3	ENSG00000253829.1	antisense	chr8	38703958	38705957	-	2.727e-19	6.619e-17	1	1	Normal	6.619e-17	1	0.0429896	0.0429896	0.0429896
SLFN13-promoter	SLFN13	ENSG00000154760.9	protein_coding	chr17	33775857	33777856	-	1.873e-59	4.547e-57	1	1	Normal	4.547e-57	10	0.0131652	0.0429375	0.0629295
KRTAP5-1-promoter	KRTAP5-1	ENSG00000205869.2	protein_coding	chr11	1606514	1608513	-	5.521e-18	1.34e-15	1	1	Normal	1.34e-15	1	0.0428045	0.0428045	0.0428045
NICN1-AS1-promoter	NICN1-AS1	ENSG00000235261.1	antisense	chr3	49458379	49460378	+	2.311e-44	5.608e-42	1	1	Normal	5.608e-42	9	0.00229781	0.0427486	0.0517006
TLR6-promoter	TLR6	ENSG00000174130.8	protein_coding	chr4	38858439	38860438	-	1.219e-43	2.96e-41	1	1	Normal	2.96e-41	6	0.00138422	0.0425428	0.106341
AK3P5-promoter	AK3P5	ENSG00000228816.1	pseudogene	chr10	33231409	33233408	+	9.968e-23	2.419e-20	1	1	Normal	2.419e-20	1	0.0424807	0.0424807	0.0424807
FCGR2A-promoter	FCGR2A	ENSG00000143226.9	protein_coding	chr1	161473220	161475219	+	7.112e-12	1.726e-09	1	1	Normal	1.726e-09	3	0.00747051	0.0424021	0.0583317
SESTD1-promoter	SESTD1	ENSG00000187231.9	protein_coding	chr2	180129518	180131517	-	8.807e-17	2.698e-14	1	1	Normal	2.698e-14	2	0.00163808	0.0422822	0.0829264
RP11-332O19.2-promoter	RP11-332O19.2	ENSG00000237827.1	pseudogene	chr10	104885174	104887173	-	5.054e-13	1.227e-10	1	1	Normal	1.227e-10	1	0.0422656	0.0422656	0.0422656
RP11-700H6.4-promoter	RP11-700H6.4	ENSG00000262006.1	lincRNA	chr17	48987594	48989593	-	1.674e-25	4.062e-23	1	1	Normal	4.062e-23	1	0.0422624	0.0422624	0.0422624
RN7SL121P-promoter	RN7SL121P	ENSG00000263974.1	misc_RNA	chr19	4543207	4545206	+	1.42e-46	3.445e-44	1	1	Normal	3.445e-44	6	0.00848785	0.0422341	0.0849998
MIR223-promoter	MIR223	ENSG00000207939.1	miRNA	chrX	65236712	65238711	+	1.379e-35	3.346e-33	1	1	Normal	3.346e-33	3	0.0387745	0.0421835	0.0471221
CTC-425F1.2-promoter	CTC-425F1.2	ENSG00000266975.1	antisense	chr19	13039336	13041335	+	3.797e-12	9.216e-10	1	1	Normal	9.216e-10	1	0.0421552	0.0421552	0.0421552
C15orf52-promoter	C15orf52	ENSG00000188549.8	protein_coding	chr15	40633169	40635168	-	2.124e-20	5.155e-18	1	1	Normal	5.155e-18	5	0.0024615	0.0420759	0.0593897
AC006116.14-promoter	AC006116.14	ENSG00000267145.1	pseudogene	chr19	56850018	56852017	-	8.23e-16	1.886e-13	1	1	Normal	1.886e-13	2	0.0121953	0.0419922	0.0717891
NEK9-promoter	NEK9	ENSG00000119638.8	protein_coding	chr14	75594048	75596047	-	1.086e-12	2.637e-10	1	1	Normal	2.637e-10	2	0.00152277	0.0419758	0.0824289
SEMA4A-promoter	SEMA4A	ENSG00000196189.8	protein_coding	chr1	156115157	156117156	+	1.358e-14	3.287e-12	1	1	Normal	3.287e-12	1	0.0418313	0.0418313	0.0418313
FAM167B-promoter	FAM167B	ENSG00000183615.5	protein_coding	chr1	32710834	32712833	+	5.579e-28	1.354e-25	1	1	Normal	1.354e-25	2	0.0303273	0.0416706	0.0530139
BZRAP1-AS1-promoter	BZRAP1-AS1	ENSG00000265148.1	antisense	chr17	56400811	56402810	+	1.48e-45	3.591e-43	1	1	Normal	3.591e-43	6	0.00912737	0.0416596	0.107008
RP11-571I18.2-promoter	RP11-571I18.2	ENSG00000251105.1	pseudogene	chr4	54940792	54942791	+	1.751e-14	4.257e-12	1	1	Normal	4.257e-12	1	0.0416278	0.0416278	0.0416278
UHRF1-promoter	UHRF1	ENSG00000034063.9	processed_transcript	chr19	4901092	4903091	+	9.245e-37	2.244e-34	1	1	Normal	2.244e-34	4	0.00334527	0.041214	0.084106
MTMR9LP-promoter	MTMR9LP	ENSG00000220785.3	pseudogene	chr1	32707222	32709221	-	7.829e-51	1.9e-48	1	1	Normal	1.9e-48	7	0.0125112	0.0411884	0.0503612
AC078883.4-promoter	AC078883.4	ENSG00000226963.1	antisense	chr2	173293332	173295331	-	4.016e-38	9.747e-36	1	1	Normal	9.747e-36	3	0.0343245	0.0411816	0.0478815
RP13-638C3.4-promoter	RP13-638C3.4	ENSG00000261845.2	antisense	chr17	80562055	80564054	-	3.464e-10	8.407e-08	1	1	Normal	8.407e-08	1	0.0410232	0.0410232	0.0410232
SLC27A3-promoter	SLC27A3	ENSG00000143554.9	protein_coding	chr1	153744830	153746829	+	5.367e-44	1.303e-41	1	1	Normal	1.303e-41	3	0.00836554	0.0409397	0.0562061
RP11-727M10.1-promoter	RP11-727M10.1	ENSG00000250532.1	antisense	chr4	75306175	75308174	-	3.469e-11	8.419e-09	1	1	Normal	8.419e-09	1	0.0407767	0.0407767	0.0407767
DCUN1D2-promoter	DCUN1D2	ENSG00000150401.10	protein_coding	chr13	114145268	114147267	-	6.101e-22	1.481e-19	1	1	Normal	1.481e-19	5	0.000395847	0.0407707	0.0544533
IGHJ6-promoter	IGHJ6	ENSG00000211900.2	IG_J_gene	chr14	106329469	106331468	-	2.69e-10	6.529e-08	1	1	Normal	6.529e-08	2	0.0310579	0.0406658	0.0502737
RP11-562A8.4-promoter	RP11-562A8.4	ENSG00000259298.1	antisense	chr15	50790942	50792941	-	1.781e-22	4.323e-20	1	1	Normal	4.323e-20	2	0.0209741	0.0403758	0.0597774
GPN1-promoter	GPN1	ENSG00000198522.9	protein_coding	chr2	27849114	27851113	+	8.3e-37	2.015e-34	1	1	Normal	2.015e-34	3	0.011887	0.0403111	0.0752157
AC004012.1-promoter	AC004012.1	ENSG00000233942.1	lincRNA	chr7	95099147	95101146	+	1.826e-19	4.431e-17	1	1	Normal	4.431e-17	1	0.040285	0.040285	0.040285
APOC1-promoter	APOC1	ENSG00000130208.5	protein_coding	chr19	45415504	45417503	+	1.382e-20	3.353e-18	1	1	Normal	3.353e-18	1	0.0401756	0.0401756	0.0401756
CTD-2134A5.4-promoter	CTD-2134A5.4	ENSG00000258534.1	lincRNA	chr14	104346449	104348448	-	1.042e-17	2.529e-15	1	1	Normal	2.529e-15	1	0.040149	0.040149	0.040149
METTL6-promoter	METTL6	ENSG00000206562.7	protein_coding	chr3	15482074	15484073	-	7.547e-16	1.886e-13	1	1	Normal	1.886e-13	1	0.0400934	0.0400934	0.0400934
C10orf105-promoter	C10orf105	ENSG00000214688.4	protein_coding	chr10	73497582	73499581	-	4.229e-58	1.026e-55	1	1	Normal	1.026e-55	6	0.0140415	0.040002	0.0953331
RP11-64D22.2-promoter	RP11-64D22.2	ENSG00000240602.3	pseudogene	chr3	151486216	151488215	+	2.775e-15	6.737e-13	1	1	Normal	6.737e-13	2	0.00519392	0.0400012	0.0748085
SNORD53-promoter	SNORD53	ENSG00000265145.1	snoRNA	chr2	29147933	29149932	+	6.253e-23	1.518e-20	1	1	Normal	1.518e-20	4	0.000191355	0.0399664	0.0800289
ELMSAN1-promoter	ELMSAN1	ENSG00000156030.8	protein_coding	chr14	74256989	74258988	-	1.182e-07	2.869e-05	1	1	Normal	2.869e-05	1	0.0398333	0.0398333	0.0398333
IL1RL1-promoter	IL1RL1	ENSG00000115602.12	protein_coding	chr2	102925962	102927961	+	6.449e-33	1.565e-30	1	1	Normal	1.565e-30	4	0.00166372	0.0397834	0.113877
LMO2-promoter	LMO2	ENSG00000135363.7	protein_coding	chr11	33913837	33915836	-	1.425e-33	3.459e-31	1	1	Normal	3.459e-31	3	0.000464379	0.039705	0.0709703
BIN2P1-promoter	BIN2P1	ENSG00000234568.3	pseudogene	chr4	83194224	83196223	+	7.201e-24	1.748e-21	1	1	Normal	1.748e-21	1	0.0396059	0.0396059	0.0396059
SERPINB13-promoter	SERPINB13	ENSG00000197641.7	protein_coding	chr18	61252223	61254222	+	6.586e-05	0.01586	0.9839	1	Normal	0.01586	2	0.00388105	0.039595	0.075309
RP1-60N8.1-promoter	RP1-60N8.1	ENSG00000235834.1	sense_intronic	chrX	17544558	17546557	+	1.274e-11	3.092e-09	1	1	Normal	3.092e-09	1	0.0395727	0.0395727	0.0395727
PARVG-promoter	PARVG	ENSG00000138964.12	protein_coding	chr22	44566836	44568835	+	2.083e-44	5.055e-42	1	1	Normal	5.055e-42	9	0.0159675	0.039549	0.0630658
SENP6-promoter	SENP6	ENSG00000112701.13	protein_coding	chr6	76309225	76311224	+	1.724e-27	4.185e-25	1	1	Normal	4.185e-25	2	0.00351802	0.0395214	0.0755248
MROH6-promoter	MROH6	ENSG00000204839.4	protein_coding	chr8	144655142	144657141	-	9.118e-19	2.213e-16	1	1	Normal	2.213e-16	4	0.0114065	0.0394777	0.0530868
KCNE3-promoter	KCNE3	ENSG00000175538.6	protein_coding	chr11	74178775	74180774	-	3.307e-10	8.027e-08	1	1	Normal	8.027e-08	4	0.00168172	0.0394011	0.0749199
KRT17-promoter	KRT17	ENSG00000128422.11	protein_coding	chr17	39781095	39783094	-	1.11e-69	2.693e-67	1	1	Normal	2.693e-67	4	0.0313286	0.0393312	0.0701728
MIR4724-promoter	MIR4724	ENSG00000266459.1	miRNA	chr17	29859901	29861900	+	3.398e-26	8.246e-24	1	1	Normal	8.246e-24	1	0.0392216	0.0392216	0.0392216
CEL-promoter	CEL	ENSG00000170835.10	protein_coding	chr9	135935365	135937364	+	6.908e-33	1.677e-30	1	1	Normal	1.677e-30	2	0.0251058	0.0391584	0.0532109
HOXB2-promoter	HOXB2	ENSG00000173917.9	protein_coding	chr17	46623442	46625441	-	2.257e-36	5.479e-34	1	1	Normal	5.479e-34	5	0.00428376	0.0389393	0.0405349
MIR15B-promoter	MIR15B	ENSG00000207779.1	miRNA	chr3	160120376	160122375	+	7.026e-12	1.705e-09	1	1	Normal	1.705e-09	3	0.0139251	0.0388777	0.0415055
MIR1537-promoter	MIR1537	ENSG00000222831.1	miRNA	chr1	236016361	236018360	-	1.823e-28	4.425e-26	1	1	Normal	4.425e-26	6	0.00824958	0.0388228	0.0858863
MIR1976-promoter	MIR1976	ENSG00000238705.1	miRNA	chr1	26879033	26881032	+	6.189e-51	1.502e-48	1	1	Normal	1.502e-48	6	0.00318949	0.0387345	0.0725355
RPL34P27-promoter	RPL34P27	ENSG00000232858.1	pseudogene	chr13	25563064	25565063	-	5.188e-07	0.0001259	1	1	Normal	0.0001259	1	0.038716	0.038716	0.038716
CTD-2267D19.2-promoter	CTD-2267D19.2	ENSG00000265666.1	antisense	chr17	38499389	38501388	-	1.346e-18	3.266e-16	1	1	Normal	3.266e-16	1	0.0386847	0.0386847	0.0386847
AC022201.5-promoter	AC022201.5	ENSG00000233849.1	antisense	chr2	70526583	70528582	+	6.786e-05	0.01634	0.9999	1	Normal	0.01634	1	0.0386704	0.0386704	0.0386704
BRE-promoter	BRE	ENSG00000158019.16	protein_coding	chr2	28110808	28112807	+	1.411e-16	2.698e-14	1	1	Normal	2.698e-14	1	0.0385863	0.0385863	0.0385863
U62631.5-promoter	U62631.5	ENSG00000269553.1	sense_intronic	chr19	35819746	35821745	+	2.039e-31	4.949e-29	1	1	Normal	4.949e-29	7	0.0289757	0.0382894	0.0813471
PNPLA2-promoter	PNPLA2	ENSG00000177666.11	protein_coding	chr11	816902	818901	+	4.427e-45	1.074e-42	1	1	Normal	1.074e-42	5	0.000561757	0.0382791	0.0716709
HMGN2P34-promoter	HMGN2P34	ENSG00000231471.1	pseudogene	chr10	74396524	74398523	-	6.795e-32	1.649e-29	1	1	Normal	1.649e-29	1	0.038236	0.038236	0.038236
CRLF3-promoter	CRLF3	ENSG00000176390.10	protein_coding	chr17	29151795	29153794	-	9.48e-16	2.425e-13	1	1	Normal	2.425e-13	3	0.00293924	0.0382057	0.0451205
RP11-191A15.2-promoter	RP11-191A15.2	ENSG00000217805.2	pseudogene	chr6	25179587	25181586	+	5.692e-11	1.382e-08	1	1	Normal	1.382e-08	1	0.0382001	0.0382001	0.0382001
RP11-127L20.3-promoter	RP11-127L20.3	ENSG00000228261.1	lincRNA	chr10	106081127	106083126	+	1.171e-47	2.843e-45	1	1	Normal	2.843e-45	2	0.0326739	0.0381943	0.0437147
TMEM239-promoter	TMEM239	ENSG00000241690.3	protein_coding	chr20	2793614	2795613	+	3.271e-46	7.938e-44	1	1	Normal	7.938e-44	5	0.0083016	0.0381851	0.0671523
SNORD64-promoter	SNORD64	ENSG00000212161.1	snoRNA	chr1	159821763	159823762	-	3.057e-22	7.42e-20	1	1	Normal	7.42e-20	1	0.0381843	0.0381843	0.0381843
TMPRSS11D-promoter	TMPRSS11D	ENSG00000153802.7	protein_coding	chr4	68749751	68751750	-	8.216e-08	1.994e-05	0.9964	1	Normal	1.994e-05	2	0.00496244	0.038182	0.0714015
CDA-promoter	CDA	ENSG00000158825.5	protein_coding	chr1	20913441	20915440	+	9.595e-20	2.329e-17	1	1	Normal	2.329e-17	3	0.00357357	0.0381765	0.0511107
RPS7P3-promoter	RPS7P3	ENSG00000231940.1	pseudogene	chr1	233425194	233427193	-	1.346e-11	3.266e-09	1	1	Normal	3.266e-09	1	0.038148	0.038148	0.038148
HDAC7-promoter	HDAC7	ENSG00000061273.13	protein_coding	chr12	48226916	48228915	-	2.078e-25	5.043e-23	1	1	Normal	5.043e-23	1	0.0381205	0.0381205	0.0381205
RP11-439C15.4-promoter	RP11-439C15.4	ENSG00000253764.1	lincRNA	chr8	1922804	1924803	-	1.006e-29	2.441e-27	1	1	Normal	2.441e-27	4	0.01125	0.0380591	0.0615991
AP000662.4-promoter	AP000662.4	ENSG00000254602.1	sense_overlapping	chr11	57403497	57405496	+	1.505e-20	3.654e-18	1	1	Normal	3.654e-18	1	0.0380398	0.0380398	0.0380398
SGK3-promoter	SGK3	ENSG00000104205.8	protein_coding	chr8	67622653	67624652	+	6.625e-26	1.608e-23	1	1	Normal	1.608e-23	2	0.00472004	0.0379323	0.0711445
AC093602.1-promoter	AC093602.1	ENSG00000264953.1	miRNA	chr4	139938734	139940733	-	6.579e-23	1.597e-20	1	1	Normal	1.597e-20	1	0.0378463	0.0378463	0.0378463
SCARF1-promoter	SCARF1	ENSG00000074660.11	protein_coding	chr17	1549042	1551041	-	1.763e-29	4.28e-27	1	1	Normal	4.28e-27	6	0.00197561	0.0377535	0.0646231
AK3-promoter	AK3	ENSG00000147853.12	protein_coding	chr9	4742044	4744043	-	4.437e-17	1.077e-14	1	1	Normal	1.077e-14	1	0.0377481	0.0377481	0.0377481
AGTRAP-promoter	AGTRAP	ENSG00000177674.11	protein_coding	chr1	11794141	11796140	+	1.613e-15	4.042e-13	1	1	Normal	4.042e-13	11	6.00197e-05	0.0377127	0.070525
CASP10-promoter	CASP10	ENSG00000003400.10	protein_coding	chr2	202045604	202047603	+	7.56e-32	1.835e-29	1	1	Normal	1.835e-29	4	7.49713e-05	0.0376927	0.0573923
RUVBL1-AS1-promoter	RUVBL1-AS1	ENSG00000239608.1	antisense	chr3	127792653	127794652	+	7.462e-29	1.811e-26	1	1	Normal	1.811e-26	1	0.0376051	0.0376051	0.0376051
RP11-676J12.8-promoter	RP11-676J12.8	ENSG00000262434.1	antisense	chr17	693766	695765	-	3.729e-32	9.05e-30	1	1	Normal	9.05e-30	4	0.00803751	0.0376007	0.0883077
EBLN2-promoter	EBLN2	ENSG00000255423.1	protein_coding	chr3	73108810	73110809	+	8.287e-05	0.01991	0.9743	1	Normal	0.01991	2	0.00357359	0.0375994	0.0716252
RP11-316M1.3-promoter	RP11-316M1.3	ENSG00000231073.1	antisense	chr1	150943599	150945598	+	7.144e-38	1.734e-35	1	1	Normal	1.734e-35	2	0.0268636	0.0375137	0.0481639
RN7SKP223-promoter	RN7SKP223	ENSG00000222514.1	misc_RNA	chr7	137774000	137775999	+	1.931e-05	0.004676	0.9488	1	Normal	0.004676	2	0.0139522	0.0375031	0.0610539
RN7SL136P-promoter	RN7SL136P	ENSG00000263591.1	misc_RNA	chr1	35730084	35732083	-	2.117e-29	5.137e-27	1	1	Normal	5.137e-27	1	0.0373631	0.0373631	0.0373631
CRYGFP-promoter	CRYGFP	ENSG00000232799.1	pseudogene	chr2	210007965	210009964	+	3.349e-08	8.128e-06	1	1	Normal	8.128e-06	1	0.0373308	0.0373308	0.0373308
RP11-473M20.9-promoter	RP11-473M20.9	ENSG00000262370.1	lincRNA	chr16	3137102	3139101	-	4.213e-15	1.024e-12	1	1	Normal	1.024e-12	2	0.000698506	0.0372529	0.0738073
RNU6-841P-promoter	RNU6-841P	ENSG00000206599.1	snRNA	chr19	50267888	50269887	-	7.81e-10	1.895e-07	0.9996	1	Normal	1.895e-07	2	0.000665409	0.0371996	0.0737339
MIR4323-promoter	MIR4323	ENSG00000266226.1	miRNA	chr19	42637666	42639665	-	1.003e-15	2.425e-13	1	1	Normal	2.425e-13	1	0.0371573	0.0371573	0.0371573
FOXJ3-promoter	FOXJ3	ENSG00000198815.4	protein_coding	chr1	42801549	42803548	-	9.03e-26	2.192e-23	1	1	Normal	2.192e-23	2	0.0337419	0.0370614	0.0403809
AC006483.5-promoter	AC006483.5	ENSG00000228974.4	pseudogene	chr7	5598374	5600373	+	1.414e-05	0.003425	1	1	Normal	0.003425	1	0.0370541	0.0370541	0.0370541
PTMS-promoter	PTMS	ENSG00000159335.11	protein_coding	chr12	6872682	6874681	+	1.028e-15	2.425e-13	1	1	Normal	2.425e-13	1	0.0369608	0.0369608	0.0369608
SLC4A8-promoter	SLC4A8	ENSG00000050438.12	protein_coding	chr12	51783101	51785100	+	1.34e-09	3.252e-07	0.9998	1	Normal	3.252e-07	3	0.0350002	0.0369108	0.0422731
STAB1-promoter	STAB1	ENSG00000010327.6	protein_coding	chr3	52527354	52529353	+	3.071e-52	7.454e-50	1	1	Normal	7.454e-50	9	0.0209177	0.0368982	0.0774791
RP6-109B7.5-promoter	RP6-109B7.5	ENSG00000273289.1	antisense	chr22	46446973	46448972	+	5.182e-13	1.258e-10	1	1	Normal	1.258e-10	1	0.0368966	0.0368966	0.0368966
RP11-822E23.2-promoter	RP11-822E23.2	ENSG00000266466.1	antisense	chr17	21434235	21436234	+	5.428e-14	1.318e-11	1	1	Normal	1.318e-11	1	0.0368659	0.0368659	0.0368659
GABBR1-promoter	GABBR1	ENSG00000204681.6	protein_coding	chr6	29601754	29603753	-	2.634e-14	6.386e-12	0.9999	1	Normal	6.386e-12	2	0.00432274	0.0367877	0.0692526
AC012442.5-promoter	AC012442.5	ENSG00000243389.1	3prime_overlapping_ncrna	chr2	113344617	113346616	+	8.965e-41	2.176e-38	1	1	Normal	2.176e-38	2	0.0137352	0.036784	0.0598327
AC010878.3-promoter	AC010878.3	ENSG00000225402.1	pseudogene	chr2	38042058	38044057	+	1.47e-20	3.568e-18	1	1	Normal	3.568e-18	2	0.016719	0.0366339	0.0565489
LINC01003-promoter	LINC01003	ENSG00000261455.1	lincRNA	chr7	152158871	152160870	+	5.243e-14	1.272e-11	1	1	Normal	1.272e-11	1	0.0366307	0.0366307	0.0366307
AOC2-promoter	AOC2	ENSG00000131480.4	protein_coding	chr17	40994617	40996616	+	2.71e-44	6.578e-42	1	1	Normal	6.578e-42	5	0.000830122	0.0366267	0.0908509
OR7E59P-promoter	OR7E59P	ENSG00000250561.2	pseudogene	chr7	6920258	6922257	-	1.084e-09	2.631e-07	1	1	Normal	2.631e-07	1	0.0365862	0.0365862	0.0365862
ZBTB47-promoter	ZBTB47	ENSG00000114853.9	protein_coding	chr3	42693176	42695175	+	6.101e-50	1.481e-47	1	1	Normal	1.481e-47	4	0.0155613	0.0363113	0.0443157
ZSCAN9-promoter	ZSCAN9	ENSG00000137185.7	protein_coding	chr6	28190664	28192663	+	1.37e-18	3.326e-16	1	1	Normal	3.326e-16	2	0.00348515	0.0362999	0.0691147
FLI1-promoter	FLI1	ENSG00000151702.12	protein_coding	chr11	128554430	128556429	+	1.649e-78	4.003e-76	1	1	Normal	4.003e-76	9	0.014338	0.0362629	0.129754
AC007040.8-promoter	AC007040.8	ENSG00000236469.1	antisense	chr2	71291874	71293873	-	6.789e-21	1.648e-18	1	1	Normal	1.648e-18	1	0.0362469	0.0362469	0.0362469
LL09NC01-254D11.1-promoter	LL09NC01-254D11.1	ENSG00000261018.1	antisense	chr9	136498222	136500221	-	1.627e-12	3.95e-10	1	1	Normal	3.95e-10	1	0.0362039	0.0362039	0.0362039
NXF1-promoter	NXF1	ENSG00000162231.9	protein_coding	chr11	62573775	62575774	-	4.152e-36	1.008e-33	1	1	Normal	1.008e-33	4	0.00363801	0.0361437	0.0774377
SLC26A8-promoter	SLC26A8	ENSG00000112053.9	protein_coding	chr6	35992646	35994645	-	5.122e-24	1.243e-21	1	1	Normal	1.243e-21	2	0.0193399	0.0360905	0.0528411
FBLN5-promoter	FBLN5	ENSG00000140092.10	protein_coding	chr14	92414332	92416331	-	5.078e-14	1.231e-11	1	1	Normal	1.231e-11	1	0.0360365	0.0360365	0.0360365
RP5-1172N10.2-promoter	RP5-1172N10.2	ENSG00000223714.1	lincRNA	chrX	41132992	41134991	+	1.472e-15	3.503e-13	1	1	Normal	3.503e-13	2	0.0166544	0.036018	0.0553816
DKFZP434A062-promoter	DKFZP434A062	ENSG00000267845.1	protein_coding	chr9	139219641	139221640	-	1.986e-33	4.82e-31	1	1	Normal	4.82e-31	2	0.0227939	0.0358721	0.0489504
MIR3174-promoter	MIR3174	ENSG00000265871.1	miRNA	chr15	90547987	90549986	+	3.251e-29	7.891e-27	1	1	Normal	7.891e-27	3	0.00287058	0.0358446	0.0825439
MPV17-promoter	MPV17	ENSG00000115204.10	protein_coding	chr2	27548548	27550547	-	5.942e-15	1.455e-12	1	1	Normal	1.455e-12	1	0.0357971	0.0357971	0.0357971
AC007285.6-promoter	AC007285.6	ENSG00000227014.1	antisense	chr7	30026216	30028215	+	1.861e-15	4.581e-13	1	1	Normal	4.581e-13	1	0.0357595	0.0357595	0.0357595
AC018641.7-promoter	AC018641.7	ENSG00000226468.2	pseudogene	chr7	32497371	32499370	-	1.986e-24	4.819e-22	1	1	Normal	4.819e-22	2	0.0215944	0.0357548	0.0499152
AC091729.7-promoter	AC091729.7	ENSG00000224079.1	antisense	chr7	1112086	1114085	+	3.568e-22	8.66e-20	1	1	Normal	8.66e-20	5	0.00400923	0.0356096	0.0764622
KRT121P-promoter	KRT121P	ENSG00000135477.7	pseudogene	chr12	52652652	52654651	-	7.244e-26	1.758e-23	1	1	Normal	1.758e-23	2	0.0121124	0.0355032	0.058894
AC084121.16-promoter	AC084121.16	ENSG00000255378.1	protein_coding	chr8	7638936	7640935	-	2.32e-08	5.631e-06	1	1	Normal	5.631e-06	1	0.0354545	0.0354545	0.0354545
RP11-150O12.2-promoter	RP11-150O12.2	ENSG00000253388.1	lincRNA	chr8	37335607	37337606	+	4.311e-19	1.046e-16	1	1	Normal	1.046e-16	1	0.0353902	0.0353902	0.0353902
TBXA2R-promoter	TBXA2R	ENSG00000006638.7	protein_coding	chr19	3606839	3608838	-	1.18e-53	2.865e-51	1	1	Normal	2.865e-51	8	0.00307282	0.0353647	0.0759665
RSPH6A-promoter	RSPH6A	ENSG00000104941.3	protein_coding	chr19	46318578	46320577	-	5.859e-42	1.422e-39	1	1	Normal	1.422e-39	7	0.00776037	0.0353567	0.0618151
RP11-140K17.3-promoter	RP11-140K17.3	ENSG00000272288.1	antisense	chr6	34662094	34664093	+	5.356e-47	1.3e-44	1	1	Normal	1.3e-44	3	0.0330849	0.0353155	0.059756
MFAP4-promoter	MFAP4	ENSG00000166482.7	protein_coding	chr17	19290554	19292553	-	1.233e-60	2.992e-58	1	1	Normal	2.992e-58	6	0.00593571	0.0352884	0.0428555
AC068620.1-promoter	AC068620.1	ENSG00000268171.1	protein_coding	chr4	57274682	57276681	+	3.604e-18	8.747e-16	1	1	Normal	8.747e-16	1	0.0352651	0.0352651	0.0352651
PRR7-AS1-promoter	PRR7-AS1	ENSG00000246334.2	antisense	chr5	176874701	176876700	-	5.379e-24	1.306e-21	1	1	Normal	1.306e-21	2	0.00664101	0.0352571	0.0638732
FGR-promoter	FGR	ENSG00000000938.8	protein_coding	chr1	27961789	27963788	-	1.098e-12	2.665e-10	1	1	Normal	2.665e-10	6	0.00368027	0.0352313	0.0855605
AC125238.2-promoter	AC125238.2	ENSG00000233459.1	pseudogene	chr2	204500740	204502739	-	4.889e-36	1.187e-33	1	1	Normal	1.187e-33	1	0.0351833	0.0351833	0.0351833
RP11-800A3.2-promoter	RP11-800A3.2	ENSG00000215841.3	antisense	chr11	72926959	72928958	-	1.259e-22	3.056e-20	1	1	Normal	3.056e-20	1	0.0351501	0.0351501	0.0351501
RP11-1094M14.4-promoter	RP11-1094M14.4	ENSG00000255987.1	pseudogene	chr17	33842206	33844205	-	1.595e-05	0.003865	1	1	Normal	0.003865	2	0.0351108	0.0351394	0.035168
CEACAM8-promoter	CEACAM8	ENSG00000124469.6	protein_coding	chr19	43099208	43101207	-	1.473e-32	3.576e-30	1	1	Normal	3.576e-30	3	0.0101931	0.0350301	0.0480601
MMP14-promoter	MMP14	ENSG00000157227.8	protein_coding	chr14	23303766	23305765	+	5.78e-15	1.401e-12	1	1	Normal	1.401e-12	3	0.00186041	0.0348165	0.0380489
LPP-promoter	LPP	ENSG00000145012.8	protein_coding	chr3	187869072	187871071	+	3.261e-24	7.915e-22	1	1	Normal	7.915e-22	7	0.00494336	0.0347845	0.0428791
OSBPL5-promoter	OSBPL5	ENSG00000021762.15	protein_coding	chr11	3187970	3189969	-	8.01e-17	2.698e-14	1	1	Normal	2.698e-14	3	0.00993362	0.0347333	0.0714745
MIR219-1-promoter	MIR219-1	ENSG00000199036.1	miRNA	chr6	33173612	33175611	+	6.425e-29	1.559e-26	1	1	Normal	1.559e-26	9	0.00240281	0.0347292	0.0681047
PRSS23-promoter	PRSS23	ENSG00000150687.7	protein_coding	chr11	86500101	86502100	+	5.37e-12	1.303e-09	1	1	Normal	1.303e-09	1	0.0347073	0.0347073	0.0347073
ANGPTL5-promoter	ANGPTL5	ENSG00000187151.3	protein_coding	chr11	101787254	101789253	-	1.357e-08	3.294e-06	0.9998	1	Normal	3.294e-06	2	0.00292539	0.0346797	0.0664341
MAP4K4-promoter	MAP4K4	ENSG00000071054.11	protein_coding	chr2	102311312	102313311	+	1.634e-20	3.966e-18	1	1	Normal	3.966e-18	3	0.00450242	0.0346418	0.0445927
CHI3L1-promoter	CHI3L1	ENSG00000133048.8	protein_coding	chr1	203155878	203157877	-	1.045e-25	2.537e-23	1	1	Normal	2.537e-23	6	0.00660675	0.0346253	0.125364
PDP2-promoter	PDP2	ENSG00000172840.2	protein_coding	chr16	66910492	66912491	+	4.848e-14	1.178e-11	1	1	Normal	1.178e-11	1	0.0345975	0.0345975	0.0345975
RP3-470L22.1-promoter	RP3-470L22.1	ENSG00000224532.2	lincRNA	chr6	6759525	6761524	-	2.821e-24	6.846e-22	1	1	Normal	6.846e-22	2	0.0216675	0.0344923	0.0473171
LONRF1-promoter	LONRF1	ENSG00000154359.8	protein_coding	chr8	12613583	12615582	-	8.671e-13	2.104e-10	1	1	Normal	2.104e-10	1	0.0344908	0.0344908	0.0344908
RP11-789L4.1-promoter	RP11-789L4.1	ENSG00000249540.1	pseudogene	chr3	141026776	141028775	-	2.311e-22	5.608e-20	1	1	Normal	5.608e-20	1	0.0344463	0.0344463	0.0344463
PRKD3-promoter	PRKD3	ENSG00000115825.5	protein_coding	chr2	37551952	37553951	-	7.47e-13	1.813e-10	1	1	Normal	1.813e-10	2	0.0020035	0.0344093	0.066815
C4BPA-promoter	C4BPA	ENSG00000123838.6	protein_coding	chr1	207275607	207277606	+	6.762e-19	1.641e-16	1	1	Normal	1.641e-16	8	0.00122407	0.0343666	0.0999577
RP11-350G8.5-promoter	RP11-350G8.5	ENSG00000228013.1	antisense	chr1	154379041	154381040	-	4.192e-38	1.018e-35	1	1	Normal	1.018e-35	3	0.0159212	0.0343135	0.0460181
RNU6-287P-promoter	RNU6-287P	ENSG00000252039.1	snRNA	chr17	41043453	41045452	-	1.284e-23	3.118e-21	1	1	Normal	3.118e-21	1	0.034068	0.034068	0.034068
ALOX12-promoter	ALOX12	ENSG00000108839.7	protein_coding	chr17	6897384	6899383	+	1.163e-12	2.822e-10	1	1	Normal	2.822e-10	10	0.00263983	0.0340482	0.0418249
DAPK1-promoter	DAPK1	ENSG00000196730.8	protein_coding	chr9	90110143	90112142	+	7.227e-24	1.754e-21	1	1	Normal	1.754e-21	2	0.0315441	0.0339966	0.036449
RP11-875O11.1-promoter	RP11-875O11.1	ENSG00000245025.2	antisense	chr8	22876849	22878848	-	1.182e-29	2.868e-27	1	1	Normal	2.868e-27	2	0.0219872	0.0339577	0.0459281
AC024028.1-promoter	AC024028.1	ENSG00000228334.1	lincRNA	chr7	3126056	3128055	-	2.843e-15	7.006e-13	1	1	Normal	7.006e-13	1	0.0338484	0.0338484	0.0338484
MYCT1-promoter	MYCT1	ENSG00000120279.6	protein_coding	chr6	153017030	153019029	+	7.116e-10	1.727e-07	1	1	Normal	1.727e-07	1	0.0338421	0.0338421	0.0338421
HPN-promoter	HPN	ENSG00000105707.9	protein_coding	chr19	35529410	35531409	+	1.093e-38	2.652e-36	1	1	Normal	2.652e-36	4	0.00964244	0.0338415	0.0472752
CTD-2231E14.4-promoter	CTD-2231E14.4	ENSG00000267517.1	lincRNA	chr19	16174547	16176546	+	2.523e-20	6.123e-18	1	1	Normal	6.123e-18	1	0.0338238	0.0338238	0.0338238
IQCH-AS1-promoter	IQCH-AS1	ENSG00000259673.1	lincRNA	chr15	67814183	67816182	-	1.514e-11	3.673e-09	1	1	Normal	3.673e-09	2	0.00138354	0.0337934	0.0662032
AC024937.2-promoter	AC024937.2	ENSG00000228413.1	pseudogene	chr3	195769566	195771565	+	1.063e-22	2.579e-20	1	1	Normal	2.579e-20	1	0.033776	0.033776	0.033776
ZNF641-promoter	ZNF641	ENSG00000167528.8	protein_coding	chr12	48745198	48747197	-	3.449e-14	8.38e-12	1	1	Normal	8.38e-12	1	0.0337683	0.0337683	0.0337683
LINC00887-promoter	LINC00887	ENSG00000214145.2	lincRNA	chr3	194030593	194032592	-	1.225e-39	2.973e-37	1	1	Normal	2.973e-37	4	0.00697289	0.033751	0.0422735
RP11-152F13.7-promoter	RP11-152F13.7	ENSG00000259328.1	pseudogene	chr15	82942773	82944772	+	3.21e-13	7.793e-11	1	1	Normal	7.793e-11	2	0.000158094	0.0337488	0.0673395
MARVELD2-promoter	MARVELD2	ENSG00000152939.10	protein_coding	chr5	68708939	68710938	+	1.135e-16	2.698e-14	1	1	Normal	2.698e-14	2	0.0330826	0.0337469	0.0344111
VCAM1-promoter	VCAM1	ENSG00000162692.6	protein_coding	chr1	101183298	101185297	+	1.476e-16	2.698e-14	1	1	Normal	2.698e-14	3	0.00229983	0.0337384	0.0733694
AC012317.1-promoter	AC012317.1	ENSG00000224310.1	lincRNA	chr16	24682384	24684383	-	1.589e-11	3.858e-09	1	1	Normal	3.858e-09	1	0.0336677	0.0336677	0.0336677
AC132186.1-promoter	AC132186.1	ENSG00000247270.2	protein_coding	chr16	66519748	66521747	-	4.699e-05	0.01134	0.8889	1	Normal	0.01134	2	0.0181129	0.0335348	0.0489566
RP11-589P10.5-promoter	RP11-589P10.5	ENSG00000262089.1	lincRNA	chr17	6898509	6900508	-	2.249e-11	5.459e-09	1	1	Normal	5.459e-09	16	0.00263983	0.0334644	0.0418249
RNU7-31P-promoter	RNU7-31P	ENSG00000253071.1	snRNA	chr17	5417591	5419590	-	9.24e-43	2.243e-40	1	1	Normal	2.243e-40	2	0.00908755	0.0334585	0.0578294
LCN6-promoter	LCN6	ENSG00000204003.4	protein_coding	chr9	139642906	139644905	-	6.994e-15	1.698e-12	1	1	Normal	1.698e-12	3	0.000484078	0.0334257	0.0435968
AC104695.3-promoter	AC104695.3	ENSG00000229951.1	antisense	chr2	28617540	28619539	-	1.169e-36	2.838e-34	1	1	Normal	2.838e-34	4	0.0259769	0.0333659	0.0445177
AL122127.25-promoter	AL122127.25	ENSG00000244620.1	lincRNA	chr14	106353942	106355941	+	5.687e-23	1.38e-20	1	1	Normal	1.38e-20	2	0.0266984	0.0333109	0.0399234
RP4-676L2.1-promoter	RP4-676L2.1	ENSG00000260253.1	sense_overlapping	chr8	29210688	29212687	-	1.581e-40	3.837e-38	1	1	Normal	3.837e-38	4	0.0154049	0.033304	0.0546894
RP11-460N20.4-promoter	RP11-460N20.4	ENSG00000227113.2	pseudogene	chr7	64533401	64535400	+	7.21e-09	1.75e-06	1	1	Normal	1.75e-06	1	0.0332644	0.0332644	0.0332644
HTATSF1P2-promoter	HTATSF1P2	ENSG00000271361.1	pseudogene	chr6	3024007	3026006	-	1.377e-46	3.342e-44	1	1	Normal	3.342e-44	4	0.0014696	0.0331972	0.0625697
DPPA4-promoter	DPPA4	ENSG00000121570.8	protein_coding	chr3	109056420	109058419	-	1.014e-30	2.462e-28	1	1	Normal	2.462e-28	4	0.00014745	0.0331866	0.0579155
KIAA1715-promoter	KIAA1715	ENSG00000144320.9	protein_coding	chr2	176867568	176869567	-	1.58e-20	3.836e-18	1	1	Normal	3.836e-18	2	0.0252789	0.0330657	0.0408526
IGLL1-promoter	IGLL1	ENSG00000128322.6	protein_coding	chr22	23922496	23924495	-	6.851e-44	1.663e-41	1	1	Normal	1.663e-41	4	0.0212009	0.0330637	0.0408142
snoU13-promoter	snoU13	ENSG00000238946.1	snoRNA	chr17	1519590	1521589	-	3.255e-26	7.899e-24	1	1	Normal	7.899e-24	3	0.0290772	0.0330251	0.0384906
CLEC9A-promoter	CLEC9A	ENSG00000197992.2	protein_coding	chr12	10181276	10183275	+	4.297e-22	1.043e-19	1	1	Normal	1.043e-19	8	8.30766e-05	0.0329804	0.0714382
AC005336.4-promoter	AC005336.4	ENSG00000267056.2	pseudogene	chr19	16022635	16024634	-	1.312e-19	3.185e-17	1	1	Normal	3.185e-17	2	0.00732022	0.0329648	0.0586094
S1PR3-promoter	S1PR3	ENSG00000213694.3	protein_coding	chr9	91604362	91606361	+	6.826e-26	1.657e-23	1	1	Normal	1.657e-23	3	0.00259797	0.0329564	0.0342208
RP11-350N15.3-promoter	RP11-350N15.3	ENSG00000254981.1	antisense	chr8	38259202	38261201	-	9.353e-12	2.27e-09	1	1	Normal	2.27e-09	1	0.0329503	0.0329503	0.0329503
FAM21B-promoter	FAM21B	ENSG00000152726.14	protein_coding	chr10	47892023	47894022	+	8.734e-08	2.12e-05	1	1	Normal	2.12e-05	1	0.0329146	0.0329146	0.0329146
NRADDP-promoter	NRADDP	ENSG00000236409.1	pseudogene	chr3	47051032	47053031	+	1.01e-27	2.45e-25	1	1	Normal	2.45e-25	4	0.00578326	0.0328598	0.0555433
AGXT-promoter	AGXT	ENSG00000172482.4	protein_coding	chr2	241805896	241807895	+	1.84e-14	4.473e-12	1	1	Normal	4.473e-12	3	0.0121796	0.0328344	0.0692291
TRIM14-promoter	TRIM14	ENSG00000106785.10	protein_coding	chr9	100881495	100883494	-	1.974e-16	5.385e-14	1	1	Normal	5.385e-14	3	0.000413095	0.0327366	0.0513003
CTD-2325P2.2-promoter	CTD-2325P2.2	ENSG00000242941.1	pseudogene	chr14	69157807	69159806	+	5.986e-22	1.453e-19	1	1	Normal	1.453e-19	1	0.0326124	0.0326124	0.0326124
ZEB2-promoter	ZEB2	ENSG00000169554.12	protein_coding	chr2	145282148	145284147	-	1.366e-21	3.316e-19	1	1	Normal	3.316e-19	1	0.0325614	0.0325614	0.0325614
TARM1-promoter	TARM1	ENSG00000248385.3	protein_coding	chr19	54584635	54586634	-	4.089e-05	0.009875	0.9784	1	Normal	0.009875	4	0.00683395	0.0325437	0.0824783
Y_RNA-promoter	Y_RNA	ENSG00000200884.1	misc_RNA	chr5	96298462	96300461	-	6.205e-09	1.506e-06	1	1	Normal	1.506e-06	1	0.0325273	0.0325273	0.0325273
AOAH-promoter	AOAH	ENSG00000136250.7	protein_coding	chr7	36764155	36766154	-	9.901e-19	2.403e-16	1	1	Normal	2.403e-16	4	0.000379893	0.0325072	0.0671498
AIF1-promoter	AIF1	ENSG00000204472.8	protein_coding	chr6	31580961	31582960	+	2.484e-44	6.029e-42	1	1	Normal	6.029e-42	3	0.0174937	0.0324943	0.0830553
AC090804.1-promoter	AC090804.1	ENSG00000230593.2	pseudogene	chr11	3914121	3916120	-	1.33e-24	3.228e-22	1	1	Normal	3.228e-22	1	0.032492	0.032492	0.032492
AC013402.5-promoter	AC013402.5	ENSG00000230690.1	lincRNA	chr2	105273795	105275794	+	8.042e-12	1.952e-09	1	1	Normal	1.952e-09	5	0.000438953	0.0324738	0.0373139
RP11-458N5.1-promoter	RP11-458N5.1	ENSG00000272048.1	lincRNA	chr2	25451091	25453090	-	1.472e-25	3.573e-23	1	1	Normal	3.573e-23	1	0.0324602	0.0324602	0.0324602
AC092619.1-promoter	AC092619.1	ENSG00000225493.1	lincRNA	chr2	239463696	239465695	-	2.023e-26	4.911e-24	1	1	Normal	4.911e-24	4	0.0070985	0.032431	0.123127
IRF5-promoter	IRF5	ENSG00000128604.14	protein_coding	chr7	128575666	128577665	+	1.115e-20	2.707e-18	1	1	Normal	2.707e-18	2	0.0314716	0.0323912	0.0333109
RP11-279F6.1-promoter	RP11-279F6.1	ENSG00000245750.3	lincRNA	chr15	69753365	69755364	+	7.824e-20	1.899e-17	1	1	Normal	1.899e-17	5	0.000247364	0.0322885	0.0492225
RIMBP3-promoter	RIMBP3	ENSG00000196622.6	protein_coding	chr22	20461787	20463786	-	1.057e-19	2.566e-17	1	1	Normal	2.566e-17	1	0.0322767	0.0322767	0.0322767
FFAR3-promoter	FFAR3	ENSG00000185897.6	protein_coding	chr19	35847362	35849361	+	6.785e-15	1.644e-12	1	1	Normal	1.644e-12	3	0.00104222	0.0322761	0.0435741
CAMP-promoter	CAMP	ENSG00000164047.3	protein_coding	chr3	48262837	48264836	+	3.868e-05	0.009344	0.9824	1	Normal	0.009344	4	0.00994799	0.0321668	0.0477988
RP6-191P20.4-promoter	RP6-191P20.4	ENSG00000236064.1	antisense	chrX	107179211	107181210	-	4.659e-10	1.131e-07	1	1	Normal	1.131e-07	3	0.014552	0.0321239	0.0355682
RP11-138I1.3-promoter	RP11-138I1.3	ENSG00000266651.1	lincRNA	chr17	16344267	16346266	-	3.328e-11	8.077e-09	1	1	Normal	8.077e-09	2	0.00538582	0.0320908	0.0587958
CD177-promoter	CD177	ENSG00000204936.5	polymorphic_pseudogene	chr19	43855811	43857810	+	4.981e-25	1.209e-22	1	1	Normal	1.209e-22	4	0.026153	0.032088	0.0519398
ADAM28-promoter	ADAM28	ENSG00000042980.8	protein_coding	chr8	24149553	24151552	+	5.071e-33	1.231e-30	1	1	Normal	1.231e-30	2	0.0241425	0.0320451	0.0399478
P2RX1-promoter	P2RX1	ENSG00000108405.3	protein_coding	chr17	3819795	3821794	-	1.018e-44	2.47e-42	1	1	Normal	2.47e-42	6	0.00130806	0.0320256	0.0488932
HYAL2-promoter	HYAL2	ENSG00000068001.9	protein_coding	chr3	50360338	50362337	-	6.313e-23	1.532e-20	1	1	Normal	1.532e-20	3	0.010546	0.0320233	0.0375775
RN7SKP16-promoter	RN7SKP16	ENSG00000222112.1	misc_RNA	chr1	33802466	33804465	-	2.495e-16	5.385e-14	1	1	Normal	5.385e-14	1	0.0319815	0.0319815	0.0319815
ANO10-promoter	ANO10	ENSG00000160746.8	protein_coding	chr3	43733087	43735086	-	2.05e-11	4.977e-09	0.9999	1	Normal	4.977e-09	2	0.000895379	0.0319519	0.0630084
NOD2-promoter	NOD2	ENSG00000167207.7	protein_coding	chr16	50725514	50727513	+	1.56e-23	3.786e-21	1	1	Normal	3.786e-21	3	0.000929128	0.0319154	0.051638
PLCL2-promoter	PLCL2	ENSG00000154822.11	protein_coding	chr3	16842159	16844158	+	1.053e-28	2.556e-26	1	1	Normal	2.556e-26	2	0.0176515	0.0319091	0.0461667
ME3-promoter	ME3	ENSG00000151376.12	protein_coding	chr11	86383679	86385678	-	7.116e-21	1.727e-18	1	1	Normal	1.727e-18	9	0.00205759	0.0317828	0.101828
RIMBP3C-promoter	RIMBP3C	ENSG00000183246.6	protein_coding	chr22	21905751	21907750	-	3.329e-21	8.079e-19	1	1	Normal	8.079e-19	1	0.0317828	0.0317828	0.0317828
AC092168.2-promoter	AC092168.2	ENSG00000232034.1	sense_intronic	chr2	101437123	101439122	+	6.413e-10	1.557e-07	1	1	Normal	1.557e-07	3	0.00342401	0.0317553	0.031897
MYL9-promoter	MYL9	ENSG00000101335.5	protein_coding	chr20	35167887	35169886	+	5.258e-25	1.276e-22	1	1	Normal	1.276e-22	8	1.09196e-05	0.0317285	0.0415039
IFITM10-promoter	IFITM10	ENSG00000244242.1	protein_coding	chr11	1771822	1773821	-	7.968e-37	1.934e-34	1	1	Normal	1.934e-34	4	0.00335849	0.03168	0.0338481
RP11-145A3.2-promoter	RP11-145A3.2	ENSG00000226349.1	sense_intronic	chr1	225923977	225925976	-	1.87e-05	0.004528	1	1	Normal	0.004528	1	0.0316746	0.0316746	0.0316746
CTA-268H5.14-promoter	CTA-268H5.14	ENSG00000273287.1	lincRNA	chr22	45659467	45661466	-	2.441e-11	5.925e-09	1	1	Normal	5.925e-09	1	0.0314857	0.0314857	0.0314857
CDC25C-promoter	CDC25C	ENSG00000158402.14	protein_coding	chr5	137674045	137676044	-	2.038e-13	4.947e-11	1	1	Normal	4.947e-11	2	0.00130591	0.0313695	0.0614331
RP3-370M22.8-promoter	RP3-370M22.8	ENSG00000225528.1	sense_intronic	chr22	40354401	40356400	+	7.977e-18	1.936e-15	1	1	Normal	1.936e-15	1	0.0313145	0.0313145	0.0313145
AC138655.6-promoter	AC138655.6	ENSG00000236558.2	antisense	chr2	47715692	47717691	-	6.602e-40	1.602e-37	1	1	Normal	1.602e-37	3	0.00638805	0.0312552	0.0559855
RP11-804M7.2-promoter	RP11-804M7.2	ENSG00000258411.2	pseudogene	chr14	64226731	64228730	+	2.491e-19	6.045e-17	1	1	Normal	6.045e-17	3	0.0243086	0.0311953	0.0954453
RP11-712B9.2-promoter	RP11-712B9.2	ENSG00000245552.2	antisense	chr11	94881703	94883702	+	1.428e-26	3.466e-24	1	1	Normal	3.466e-24	6	0.00317122	0.031158	0.0472397
AC098617.1-promoter	AC098617.1	ENSG00000233766.3	antisense	chr2	192709265	192711264	+	9.685e-27	2.351e-24	1	1	Normal	2.351e-24	1	0.0311438	0.0311438	0.0311438
RN7SL36P-promoter	RN7SL36P	ENSG00000244314.2	misc_RNA	chr3	194867733	194869732	-	6.117e-30	1.485e-27	1	1	Normal	1.485e-27	4	0.0029036	0.0310972	0.0729133
H6PD-promoter	H6PD	ENSG00000049239.8	protein_coding	chr1	9292834	9294833	+	1.761e-18	4.273e-16	1	1	Normal	4.273e-16	5	3.39209e-05	0.0310747	0.0913116
AMICA1-promoter	AMICA1	ENSG00000160593.13	protein_coding	chr11	118095810	118097809	-	8.447e-22	2.05e-19	1	1	Normal	2.05e-19	3	0.00161639	0.0310703	0.0785931
GLB1L3-promoter	GLB1L3	ENSG00000166105.11	protein_coding	chr11	134142139	134144138	+	1.112e-11	2.699e-09	1	1	Normal	2.699e-09	1	0.0310184	0.0310184	0.0310184
AC022182.1-promoter	AC022182.1	ENSG00000254777.1	lincRNA	chr8	61820612	61822611	+	6.603e-09	1.602e-06	0.9999	1	Normal	1.602e-06	2	0.000265988	0.0309276	0.0615892
SCIMP-promoter	SCIMP	ENSG00000161929.10	protein_coding	chr17	5138156	5140155	-	1.732e-26	4.204e-24	1	1	Normal	4.204e-24	4	0.0142015	0.0309201	0.0605981
H2AFY-promoter	H2AFY	ENSG00000113648.12	protein_coding	chr5	134735605	134737604	-	7.63e-42	1.852e-39	1	1	Normal	1.852e-39	8	0.0101891	0.0308748	0.0662547
RP11-716D16.1-promoter	RP11-716D16.1	ENSG00000253281.2	processed_transcript	chr8	59184679	59186678	-	7.671e-09	1.862e-06	1	1	Normal	1.862e-06	2	0.000212629	0.030864	0.0615154
POLD2-promoter	POLD2	ENSG00000106628.6	protein_coding	chr7	44163958	44165957	-	1.339e-07	3.25e-05	1	1	Normal	3.25e-05	1	0.0308442	0.0308442	0.0308442
C20orf197-promoter	C20orf197	ENSG00000176659.5	protein_coding	chr20	58628980	58630979	+	2.383e-15	5.659e-13	1	1	Normal	5.659e-13	4	0.000293441	0.0308383	0.0397053
SMIM6-promoter	SMIM6	ENSG00000259120.2	protein_coding	chr17	73640323	73642322	+	2.307e-26	5.598e-24	1	1	Normal	5.598e-24	2	0.0305734	0.0308177	0.031062
RP11-363J17.1-promoter	RP11-363J17.1	ENSG00000256458.1	antisense	chr2	204193950	204195949	-	2.374e-10	5.761e-08	1	1	Normal	5.761e-08	2	0.0236805	0.030773	0.0378655
SLPI-promoter	SLPI	ENSG00000124107.5	protein_coding	chr20	43883206	43885205	-	5.039e-48	1.223e-45	1	1	Normal	1.223e-45	4	0.0264878	0.0307527	0.0361757
RP11-251M1.1-promoter	RP11-251M1.1	ENSG00000228401.3	antisense	chr9	139554874	139556873	-	3.318e-32	8.054e-30	1	1	Normal	8.054e-30	2	0.0228742	0.0307442	0.0386141
RP11-73M18.10-promoter	RP11-73M18.10	ENSG00000269910.1	antisense	chr14	104161388	104163387	-	6.547e-06	0.001588	1	1	Normal	0.001588	1	0.0307377	0.0307377	0.0307377
RP11-167H9.6-promoter	RP11-167H9.6	ENSG00000244541.1	lincRNA	chr3	149954306	149956305	+	1.22e-08	2.96e-06	1	1	Normal	2.96e-06	1	0.030697	0.030697	0.030697
OXT-promoter	OXT	ENSG00000101405.3	protein_coding	chr20	3050266	3052265	+	4.825e-12	1.171e-09	1	1	Normal	1.171e-09	8	0.00180004	0.0306956	0.0417916
CFP-promoter	CFP	ENSG00000126759.8	protein_coding	chrX	47489705	47491704	-	1.024e-11	2.486e-09	1	1	Normal	2.486e-09	4	0.00604134	0.0306867	0.0621115
FADS1-promoter	FADS1	ENSG00000149485.12	protein_coding	chr11	61596791	61598790	-	1.714e-21	4.161e-19	1	1	Normal	4.161e-19	2	0.00228616	0.0306794	0.0590727
OR7G3-promoter	OR7G3	ENSG00000170920.2	protein_coding	chr19	9237627	9239626	-	3.963e-17	9.617e-15	1	1	Normal	9.617e-15	1	0.0306705	0.0306705	0.0306705
LYPD8-promoter	LYPD8	ENSG00000266949.1	protein_coding	chr1	248903151	248905150	-	2.773e-30	6.73e-28	1	1	Normal	6.73e-28	6	0.0122084	0.0305467	0.0419188
CACYBPP3-promoter	CACYBPP3	ENSG00000219188.1	pseudogene	chr6	158937262	158939261	-	3.894e-21	9.45e-19	1	1	Normal	9.45e-19	3	0.0261426	0.0305066	0.0322883
CTD-2184D3.1-promoter	CTD-2184D3.1	ENSG00000242327.1	pseudogene	chr15	52385492	52387491	+	2.262e-10	5.491e-08	1	1	Normal	5.491e-08	1	0.0304961	0.0304961	0.0304961
ZNF444P1-promoter	ZNF444P1	ENSG00000259738.1	pseudogene	chr15	59155205	59157204	+	2.763e-19	6.705e-17	1	1	Normal	6.705e-17	3	0.0254502	0.0304455	0.0332493
CTB-50L17.14-promoter	CTB-50L17.14	ENSG00000267385.1	protein_coding	chr19	4540080	4542079	-	2.301e-30	5.586e-28	1	1	Normal	5.586e-28	2	0.0178717	0.0304443	0.0430169
SLAMF7-promoter	SLAMF7	ENSG00000026751.12	protein_coding	chr1	160707037	160709036	+	7.731e-15	1.886e-12	1	1	Normal	1.886e-12	3	0.0129657	0.0303975	0.0336888
RP11-134L10.1-promoter	RP11-134L10.1	ENSG00000272941.1	antisense	chr7	134851155	134853154	+	2.18e-18	5.29e-16	1	1	Normal	5.29e-16	1	0.0303001	0.0303001	0.0303001
AC105247.1-promoter	AC105247.1	ENSG00000222999.1	miRNA	chr18	20716477	20718476	-	1.335e-27	3.24e-25	1	1	Normal	3.24e-25	5	0.000739274	0.0302703	0.0838561
RAB11FIP3-promoter	RAB11FIP3	ENSG00000090565.11	protein_coding	chr16	473619	475618	+	2.374e-13	5.761e-11	1	1	Normal	5.761e-11	8	0.000437153	0.0301736	0.0910879
TPRG1-AS1-promoter	TPRG1-AS1	ENSG00000234076.1	lincRNA	chr3	188665429	188667428	-	7.961e-13	1.932e-10	1	1	Normal	1.932e-10	3	0.00279395	0.0301627	0.0405464
MFSD7-promoter	MFSD7	ENSG00000169026.8	protein_coding	chr4	683231	685230	-	1.836e-25	4.457e-23	1	1	Normal	4.457e-23	2	0.0216953	0.0301193	0.0385433
ASGR2-promoter	ASGR2	ENSG00000161944.12	protein_coding	chr17	7019020	7021019	-	1.695e-21	4.115e-19	1	1	Normal	4.115e-19	2	0.0059681	0.0300757	0.0541832
RP11-666A8.9-promoter	RP11-666A8.9	ENSG00000267078.1	antisense	chr17	74563874	74565873	+	9.213e-45	2.236e-42	1	1	Normal	2.236e-42	5	0.00903776	0.0300559	0.0405698
LRRC37A6P-promoter	LRRC37A6P	ENSG00000230445.4	pseudogene	chr10	27548385	27550384	-	1.088e-15	2.695e-13	1	1	Normal	2.695e-13	3	0.0100575	0.0300473	0.031589
FKBP5-promoter	FKBP5	ENSG00000096060.10	protein_coding	chr6	35696361	35698360	-	3.219e-31	7.813e-29	1	1	Normal	7.813e-29	3	0.0287902	0.0299805	0.0354551
RP11-80F22.14-promoter	RP11-80F22.14	ENSG00000261350.1	lincRNA	chr16	34726767	34728766	-	1.059e-05	0.002567	1	1	Normal	0.002567	1	0.0299739	0.0299739	0.0299739
CKMT2-promoter	CKMT2	ENSG00000131730.11	protein_coding	chr5	80527104	80529103	+	2.385e-11	5.789e-09	1	1	Normal	5.789e-09	4	0.00230291	0.0299661	0.0499782
AC073508.1-promoter	AC073508.1	ENSG00000271876.1	miRNA	chr17	38819876	38821875	+	7.623e-26	1.85e-23	1	1	Normal	1.85e-23	7	0.0161494	0.0299242	0.0374143
BCL2L2-PABPN1-promoter	BCL2L2-PABPN1	ENSG00000258643.1	protein_coding	chr14	23774044	23776043	+	1.994e-36	4.839e-34	1	1	Normal	4.839e-34	4	0.0136407	0.0299219	0.031768
SULT1C2-promoter	SULT1C2	ENSG00000198203.5	protein_coding	chr2	108903095	108905094	+	6.064e-19	1.472e-16	1	1	Normal	1.472e-16	4	0.00299471	0.0298812	0.0748045
NACAP1-promoter	NACAP1	ENSG00000228224.3	pseudogene	chr8	102372022	102374021	+	5.012e-12	1.216e-09	1	1	Normal	1.216e-09	1	0.0296551	0.0296551	0.0296551
BCAT1-promoter	BCAT1	ENSG00000060982.10	protein_coding	chr12	25102394	25104393	-	4.968e-09	1.206e-06	1	1	Normal	1.206e-06	5	0.00229369	0.0296393	0.0334851
Y_RNA-promoter	Y_RNA	ENSG00000202067.1	misc_RNA	chr12	57619757	57621756	+	6.268e-27	1.521e-24	1	1	Normal	1.521e-24	3	0.00860637	0.0295752	0.0462002
AC051649.12-promoter	AC051649.12	ENSG00000249086.1	sense_overlapping	chr11	1883407	1885406	+	3.065e-15	7.545e-13	1	1	Normal	7.545e-13	2	0.0131175	0.0295715	0.0460255
RNASE2-promoter	RNASE2	ENSG00000169385.2	protein_coding	chr14	21421611	21423610	+	3.484e-28	8.455e-26	1	1	Normal	8.455e-26	3	0.00765183	0.0294944	0.0657122
DMTN-promoter	DMTN	ENSG00000158856.13	protein_coding	chr8	21904506	21906505	+	3.803e-12	9.231e-10	1	1	Normal	9.231e-10	5	0.00134225	0.0294603	0.0510215
DYRK4-promoter	DYRK4	ENSG00000010219.9	protein_coding	chr12	4669370	4671369	+	3.261e-19	7.914e-17	1	1	Normal	7.914e-17	2	0.0216562	0.0294149	0.0371735
RPSAP52-promoter	RPSAP52	ENSG00000241749.3	pseudogene	chr12	66220755	66222754	-	5.453e-21	1.323e-18	1	1	Normal	1.323e-18	2	0.0171072	0.0293534	0.0415996
RP11-453F18__B.1-promoter	RP11-453F18__B.1	ENSG00000213468.3	lincRNA	chrX	130964672	130966671	-	2.11e-29	5.122e-27	1	1	Normal	5.122e-27	6	0.00244505	0.0292988	0.0451694
RP11-4M23.4-promoter	RP11-4M23.4	ENSG00000230228.2	pseudogene	chr1	24275874	24277873	-	6.562e-10	1.593e-07	1	1	Normal	1.593e-07	1	0.0292765	0.0292765	0.0292765
HLA-K-promoter	HLA-K	ENSG00000230795.2	pseudogene	chr6	29892236	29894235	+	2.196e-11	5.329e-09	1	1	Normal	5.329e-09	16	0.00151411	0.0291899	0.0864457
NEK6-promoter	NEK6	ENSG00000119408.12	protein_coding	chr9	127017885	127019884	+	1.188e-22	2.883e-20	1	1	Normal	2.883e-20	2	0.0240082	0.0291628	0.0343173
CDT1-promoter	CDT1	ENSG00000167513.4	protein_coding	chr16	88867621	88869620	+	1.669e-22	4.05e-20	1	1	Normal	4.05e-20	2	0.0232671	0.0291341	0.035001
IGHJ5-promoter	IGHJ5	ENSG00000242472.1	IG_J_gene	chr14	106330073	106332072	-	1.593e-24	3.867e-22	1	1	Normal	3.867e-22	1	0.029086	0.029086	0.029086
CBFA2T3-promoter	CBFA2T3	ENSG00000129993.10	protein_coding	chr16	89043613	89045612	-	3.103e-41	7.53e-39	1	1	Normal	7.53e-39	6	0.0163579	0.0289729	0.0357933
AC013717.3-promoter	AC013717.3	ENSG00000226972.2	pseudogene	chr2	44495760	44497759	+	8.297e-13	2.014e-10	1	1	Normal	2.014e-10	1	0.0289659	0.0289659	0.0289659
CTD-2517M14.5-promoter	CTD-2517M14.5	ENSG00000261139.1	processed_transcript	chr8	145725664	145727663	-	2.196e-14	5.335e-12	1	1	Normal	5.335e-12	5	0.00160827	0.0289395	0.0416087
RP11-443B7.2-promoter	RP11-443B7.2	ENSG00000237520.1	lincRNA	chr1	235090978	235092977	+	4.103e-24	9.959e-22	1	1	Normal	9.959e-22	2	0.0227845	0.0288984	0.0350123
MIR143-promoter	MIR143	ENSG00000208035.1	miRNA	chr5	148806481	148808480	+	1.363e-17	3.308e-15	1	1	Normal	3.308e-15	5	0.00113126	0.0288676	0.0721407
MIR145-promoter	MIR145	ENSG00000269936.2	lincRNA	chr5	148807849	148809848	+	2.102e-39	5.102e-37	1	1	Normal	5.102e-37	7	0.00113126	0.0288676	0.0721407
FAM216B-promoter	FAM216B	ENSG00000179813.2	protein_coding	chr13	43353686	43355685	+	1.535e-20	3.726e-18	1	1	Normal	3.726e-18	4	0.00226508	0.0287495	0.0694386
KIFC3-promoter	KIFC3	ENSG00000140859.11	protein_coding	chr16	57896958	57898957	-	4.235e-30	1.028e-27	1	1	Normal	1.028e-27	2	0.0139233	0.0287163	0.0435093
RP4-580N22.2-promoter	RP4-580N22.2	ENSG00000229291.1	lincRNA	chr1	236135126	236137125	-	5.331e-06	0.001293	1	1	Normal	0.001293	2	0.00123928	0.0287093	0.0561792
AC068580.6-promoter	AC068580.6	ENSG00000235027.1	antisense	chr11	1779578	1781577	+	2.833e-19	6.875e-17	1	1	Normal	6.875e-17	1	0.0286438	0.0286438	0.0286438
FAM169A-promoter	FAM169A	ENSG00000198780.7	protein_coding	chr5	74162777	74164776	-	7.519e-21	1.825e-18	1	1	Normal	1.825e-18	5	0.0162343	0.0286359	0.0581801
RP11-384A12.1-promoter	RP11-384A12.1	ENSG00000271483.1	pseudogene	chr3	194190652	194192651	+	3.962e-08	9.617e-06	1	1	Normal	9.617e-06	1	0.028603	0.028603	0.028603
RP11-982M15.6-promoter	RP11-982M15.6	ENSG00000256050.2	lincRNA	chr14	105145483	105147482	+	1.572e-18	3.815e-16	1	1	Normal	3.815e-16	2	0.00698245	0.0285669	0.0501513
ARL5C-promoter	ARL5C	ENSG00000141748.8	protein_coding	chr17	37323738	37325737	-	3.447e-17	8.367e-15	1	1	Normal	8.367e-15	1	0.0285278	0.0285278	0.0285278
TYROBP-promoter	TYROBP	ENSG00000011600.7	protein_coding	chr19	36399198	36401197	-	1.133e-55	2.749e-53	1	1	Normal	2.749e-53	6	0.0163592	0.0285205	0.0829839
RP11-477G18.2-promoter	RP11-477G18.2	ENSG00000243280.2	pseudogene	chr4	113090371	113092370	+	6.407e-07	0.0001555	1	1	Normal	0.0001555	1	0.0284685	0.0284685	0.0284685
CTD-2336O2.1-promoter	CTD-2336O2.1	ENSG00000253982.1	antisense	chr8	1712669	1714668	-	5.889e-05	0.01419	0.9999	1	Normal	0.01419	1	0.0284185	0.0284185	0.0284185
AL606500.1-promoter	AL606500.1	ENSG00000268141.1	protein_coding	chr1	154583067	154585066	+	9.888e-09	2.4e-06	1	1	Normal	2.4e-06	1	0.0284021	0.0284021	0.0284021
CTD-3128G10.6-promoter	CTD-3128G10.6	ENSG00000269680.1	antisense	chr19	6751479	6753478	-	5.97e-10	1.449e-07	1	1	Normal	1.449e-07	3	0.00283991	0.028388	0.0320038
CTSZ-promoter	CTSZ	ENSG00000101160.9	protein_coding	chr20	57582303	57584302	-	8.654e-23	2.1e-20	1	1	Normal	2.1e-20	23	0.00258123	0.0283438	0.0722517
RP11-860B13.1-promoter	RP11-860B13.1	ENSG00000256747.1	antisense	chr12	27934001	27936000	-	3.014e-19	7.316e-17	1	1	Normal	7.316e-17	1	0.0282438	0.0282438	0.0282438
RNU4-41P-promoter	RNU4-41P	ENSG00000201296.1	snRNA	chr12	98811817	98813816	-	7.49e-11	1.818e-08	1	1	Normal	1.818e-08	1	0.0282273	0.0282273	0.0282273
CLEC11A-promoter	CLEC11A	ENSG00000105472.8	protein_coding	chr19	51224586	51226585	+	3.261e-26	7.916e-24	1	1	Normal	7.916e-24	6	0.000626934	0.02819	0.0715122
CAPN13-promoter	CAPN13	ENSG00000162949.12	protein_coding	chr2	31043409	31045408	-	3.467e-12	8.414e-10	1	1	Normal	8.414e-10	1	0.0281638	0.0281638	0.0281638
TMEM33-promoter	TMEM33	ENSG00000109133.8	protein_coding	chr4	41935137	41937136	+	0.0001512	0.03604	0.986	1	Normal	0.03604	4	3.47373e-05	0.0281243	0.0517353
CFL1-promoter	CFL1	ENSG00000172757.8	protein_coding	chr11	65629498	65631497	-	5.626e-20	1.366e-17	1	1	Normal	1.366e-17	1	0.0280941	0.0280941	0.0280941
BHLHA15-promoter	BHLHA15	ENSG00000180535.3	protein_coding	chr7	97838739	97840738	+	6.023e-26	1.462e-23	1	1	Normal	1.462e-23	3	0.0065386	0.0280602	0.0424885
HAUS6-promoter	HAUS6	ENSG00000147874.6	protein_coding	chr9	19103118	19105117	-	2.39e-08	5.8e-06	1	1	Normal	5.8e-06	2	0.00228129	0.0279804	0.0536795
IFI44L-promoter	IFI44L	ENSG00000137959.11	protein_coding	chr1	79083607	79085606	+	2.649e-27	6.429e-25	1	1	Normal	6.429e-25	3	0.0154213	0.0279743	0.076654
ACAD11-promoter	ACAD11	ENSG00000240303.3	protein_coding	chr3	132379568	132381567	-	5.447e-07	0.0001322	0.9997	1	Normal	0.0001322	2	0.00108742	0.0279538	0.0548201
RP11-459C13.1-promoter	RP11-459C13.1	ENSG00000263312.1	lincRNA	chr17	3878397	3880396	+	4.093e-17	9.933e-15	1	1	Normal	9.933e-15	1	0.0279244	0.0279244	0.0279244
ST7-AS2-promoter	ST7-AS2	ENSG00000226367.1	antisense	chr7	116786535	116788534	-	2.003e-29	4.86e-27	1	1	Normal	4.86e-27	3	0.00709638	0.0279201	0.0839851
RP11-189E14.3-promoter	RP11-189E14.3	ENSG00000263110.1	lincRNA	chr16	49486140	49488139	+	5.933e-24	1.44e-21	1	1	Normal	1.44e-21	1	0.0278934	0.0278934	0.0278934
AC138517.4-promoter	AC138517.4	ENSG00000249215.1	pseudogene	chr5	138871841	138873840	+	1.177e-16	2.698e-14	1	1	Normal	2.698e-14	1	0.0277989	0.0277989	0.0277989
RP4-584D14.6-promoter	RP4-584D14.6	ENSG00000239377.1	antisense	chr7	150080974	150082973	-	1.299e-17	3.153e-15	1	1	Normal	3.153e-15	1	0.0277806	0.0277806	0.0277806
RACGAP1-promoter	RACGAP1	ENSG00000161800.8	protein_coding	chr12	50426920	50428919	-	2.452e-20	5.951e-18	1	1	Normal	5.951e-18	1	0.0277613	0.0277613	0.0277613
TTC39B-promoter	TTC39B	ENSG00000155158.16	protein_coding	chr9	15307359	15309358	-	3.167e-20	7.688e-18	1	1	Normal	7.688e-18	2	0.000513729	0.0277247	0.0549357
EPB41-promoter	EPB41	ENSG00000159023.14	protein_coding	chr1	29211603	29213602	+	2.59e-26	6.285e-24	1	1	Normal	6.285e-24	4	0.00827379	0.0277065	0.0416435
GLRX5-promoter	GLRX5	ENSG00000182512.4	protein_coding	chr14	95997840	95999839	+	2.033e-11	4.934e-09	1	1	Normal	4.934e-09	1	0.0276741	0.0276741	0.0276741
AC004775.5-promoter	AC004775.5	ENSG00000272203.1	lincRNA	chr5	132153693	132155692	-	1.226e-16	2.698e-14	1	1	Normal	2.698e-14	5	0.0115701	0.0276079	0.0631356
FILIP1-promoter	FILIP1	ENSG00000118407.10	protein_coding	chr6	76203455	76205454	-	1.957e-05	0.00474	1	1	Normal	0.00474	7	0.000219509	0.0276028	0.0467499
TRIM49-promoter	TRIM49	ENSG00000168930.9	protein_coding	chr11	89541744	89543743	-	2.786e-06	0.0006761	1	1	Normal	0.0006761	1	0.027599	0.027599	0.027599
RHOQP3-promoter	RHOQP3	ENSG00000230756.1	pseudogene	chr2	130971064	130973063	-	5.091e-06	0.001235	1	1	Normal	0.001235	2	0.00728481	0.0275942	0.0479037
RP11-315I20.3-promoter	RP11-315I20.3	ENSG00000244619.2	antisense	chr1	145542230	145544229	-	1.977e-24	4.798e-22	1	1	Normal	4.798e-22	1	0.0275645	0.0275645	0.0275645
MEF2A-promoter	MEF2A	ENSG00000068305.13	protein_coding	chr15	100015370	100017369	+	3.979e-30	9.658e-28	1	1	Normal	9.658e-28	2	0.0257751	0.0275373	0.0292995
AL355388.1-promoter	AL355388.1	ENSG00000222611.1	miRNA	chr1	156045164	156047163	+	2.042e-21	4.957e-19	1	1	Normal	4.957e-19	5	0.000287016	0.0273519	0.0526695
RP11-268J15.5-promoter	RP11-268J15.5	ENSG00000116883.8	protein_coding	chr1	36787335	36789334	+	8.729e-17	2.698e-14	1	1	Normal	2.698e-14	7	0.000821091	0.0273305	0.0482017
POU6F2-AS1-promoter	POU6F2-AS1	ENSG00000224122.1	antisense	chr7	39445946	39447945	-	2.902e-19	7.043e-17	1	1	Normal	7.043e-17	1	0.0273211	0.0273211	0.0273211
HLA-A-promoter	HLA-A	ENSG00000206503.7	protein_coding	chr6	29907037	29909036	+	1.67e-20	4.054e-18	1	1	Normal	4.054e-18	2	0.0166019	0.0273093	0.0380166
LEP-promoter	LEP	ENSG00000174697.4	protein_coding	chr7	127879337	127881336	+	4.796e-27	1.164e-24	1	1	Normal	1.164e-24	7	0.00514335	0.0272863	0.0467162
RP11-139I14.2-promoter	RP11-139I14.2	ENSG00000237390.1	lincRNA	chr1	156356018	156358017	+	6.668e-34	1.618e-31	1	1	Normal	1.618e-31	3	0.0232942	0.027284	0.044443
AC098828.2-promoter	AC098828.2	ENSG00000234378.1	lincRNA	chr2	20306591	20308590	-	3.418e-07	8.296e-05	1	1	Normal	8.296e-05	1	0.027226	0.027226	0.027226
RNU6-302P-promoter	RNU6-302P	ENSG00000202119.1	snRNA	chr6	151258358	151260357	+	1.592e-12	3.864e-10	1	1	Normal	3.864e-10	4	0.000421467	0.0272105	0.128765
RP11-184M15.1-promoter	RP11-184M15.1	ENSG00000248187.1	lincRNA	chr4	129491687	129493686	-	5.868e-17	2.698e-14	1	1	Normal	2.698e-14	2	0.0035109	0.0271656	0.0508203
SLC35C1-promoter	SLC35C1	ENSG00000181830.7	protein_coding	chr11	45823623	45825622	+	7.448e-43	1.808e-40	1	1	Normal	1.808e-40	10	0.000203365	0.0271172	0.0443398
RP11-95M5.1-promoter	RP11-95M5.1	ENSG00000260902.1	lincRNA	chr3	14852922	14854921	-	1.025e-19	2.487e-17	1	1	Normal	2.487e-17	1	0.027109	0.027109	0.027109
TTLL11-IT1-promoter	TTLL11-IT1	ENSG00000237548.1	processed_transcript	chr9	124725999	124727998	-	1.098e-10	2.665e-08	1	1	Normal	2.665e-08	1	0.0270322	0.0270322	0.0270322
ENKD1-promoter	ENKD1	ENSG00000124074.7	protein_coding	chr16	67701169	67703168	-	8.807e-19	2.137e-16	1	1	Normal	2.137e-16	2	0.0238057	0.027021	0.0302363
KRT36-promoter	KRT36	ENSG00000126337.9	protein_coding	chr17	39648799	39650798	-	1.075e-11	2.609e-09	1	1	Normal	2.609e-09	1	0.0270168	0.0270168	0.0270168
CTD-2659N19.9-promoter	CTD-2659N19.9	ENSG00000267212.1	lincRNA	chr19	12895916	12897915	-	9.705e-15	2.344e-12	1	1	Normal	2.344e-12	1	0.0269969	0.0269969	0.0269969
C8orf56-promoter	C8orf56	ENSG00000236939.2	protein_coding	chr8	104153704	104155703	-	2.013e-29	4.886e-27	1	1	Normal	4.886e-27	5	0.019127	0.0269474	0.0378389
LINC00672-promoter	LINC00672	ENSG00000263874.1	lincRNA	chr17	37079421	37081420	+	8.665e-18	2.103e-15	1	1	Normal	2.103e-15	3	0.000715772	0.0269174	0.0907847
MIR3605-promoter	MIR3605	ENSG00000266239.1	miRNA	chr1	33798094	33800093	-	8.362e-33	2.029e-30	1	1	Normal	2.029e-30	1	0.0268993	0.0268993	0.0268993
SPTSSB-promoter	SPTSSB	ENSG00000196542.4	protein_coding	chr3	161090669	161092668	-	3.422e-09	8.306e-07	1	1	Normal	8.306e-07	3	0.004379	0.0268419	0.0288247
RP11-61G19.1-promoter	RP11-61G19.1	ENSG00000249334.1	lincRNA	chr4	10684627	10686626	+	4.546e-42	1.103e-39	1	1	Normal	1.103e-39	6	0.000818989	0.0268316	0.0543171
DDB1-promoter	DDB1	ENSG00000167986.9	protein_coding	chr11	61110069	61112068	-	4.124e-38	1.001e-35	1	1	Normal	1.001e-35	3	0.0226807	0.0268241	0.0343972
PI16-promoter	PI16	ENSG00000164530.9	protein_coding	chr6	36920209	36922208	+	3.333e-06	0.0008087	1	1	Normal	0.0008087	1	0.0267965	0.0267965	0.0267965
KDM2B-promoter	KDM2B	ENSG00000089094.12	protein_coding	chr12	122018921	122020920	-	7.723e-49	1.874e-46	1	1	Normal	1.874e-46	11	0.00420584	0.0267817	0.059621
AC093415.2-promoter	AC093415.2	ENSG00000235257.4	processed_transcript	chr3	37903272	37905271	-	1.642e-35	3.984e-33	1	1	Normal	3.984e-33	5	0.00230796	0.0267103	0.039333
CALML4-promoter	CALML4	ENSG00000129007.10	protein_coding	chr15	68498418	68500417	-	1.304e-26	3.164e-24	1	1	Normal	3.164e-24	5	0.000258895	0.0267007	0.0466822
SUCNR1-promoter	SUCNR1	ENSG00000198829.5	protein_coding	chr3	151589431	151591430	+	1.669e-05	0.004043	1	1	Normal	0.004043	1	0.0266558	0.0266558	0.0266558
GRIK5-promoter	GRIK5	ENSG00000105737.5	protein_coding	chr19	42573651	42575650	-	1.727e-19	4.191e-17	1	1	Normal	4.191e-17	2	0.0125373	0.0266012	0.0406651
RP11-114B7.6-promoter	RP11-114B7.6	ENSG00000224409.1	antisense	chr1	33190839	33192838	-	3.712e-15	8.892e-13	1	1	Normal	8.892e-13	1	0.0265892	0.0265892	0.0265892
RP11-57H14.2-promoter	RP11-57H14.2	ENSG00000233547.1	antisense	chr10	114711635	114713634	-	3.086e-23	7.49e-21	1	1	Normal	7.49e-21	7	0.00243861	0.0265816	0.046487
ATP6V0E2-promoter	ATP6V0E2	ENSG00000171130.13	protein_coding	chr7	149568057	149570056	+	3.895e-40	9.452e-38	1	1	Normal	9.452e-38	10	0.000194336	0.0265763	0.0490867
RP11-350G8.9-promoter	RP11-350G8.9	ENSG00000273110.1	antisense	chr1	154450488	154452487	+	6.948e-06	0.001685	1	1	Normal	0.001685	1	0.0265595	0.0265595	0.0265595
EVPL-promoter	EVPL	ENSG00000167880.3	protein_coding	chr17	74023534	74025533	-	6.167e-19	1.497e-16	1	1	Normal	1.497e-16	6	0.000727751	0.0265531	0.0368625
DGUOK-AS1-promoter	DGUOK-AS1	ENSG00000237883.1	antisense	chr2	74208569	74210568	-	1.235e-28	2.998e-26	1	1	Normal	2.998e-26	3	0.0141658	0.0265434	0.0429247
RP3-414A15.10-promoter	RP3-414A15.10	ENSG00000258603.1	antisense	chr14	74100645	74102644	-	4.998e-21	1.213e-18	1	1	Normal	1.213e-18	2	0.0257408	0.0265398	0.0273389
RP11-30K9.5-promoter	RP11-30K9.5	ENSG00000259353.1	antisense	chr15	59157263	59159262	-	1.109e-15	2.695e-13	1	1	Normal	2.695e-13	3	0.0185994	0.0265287	0.0474969
APOBEC3F-promoter	APOBEC3F	ENSG00000128394.12	protein_coding	chr22	39434609	39436608	+	6.606e-24	1.603e-21	1	1	Normal	1.603e-21	3	0.0185612	0.026517	0.0278807
SNORD114-9-promoter	SNORD114-9	ENSG00000201240.1	snoRNA	chr14	101430366	101432365	+	2.046e-06	0.0004963	1	1	Normal	0.0004963	1	0.0264871	0.0264871	0.0264871
C17orf70-promoter	C17orf70	ENSG00000185504.12	protein_coding	chr17	79520988	79522987	-	4.229e-21	1.026e-18	1	1	Normal	1.026e-18	2	0.0229538	0.0264852	0.0300166
RNA5SP180-promoter	RNA5SP180	ENSG00000251990.1	rRNA	chr5	17157181	17159180	-	2.224e-10	5.398e-08	1	1	Normal	5.398e-08	1	0.0264635	0.0264635	0.0264635
TREML2-promoter	TREML2	ENSG00000112195.8	protein_coding	chr6	41168933	41170932	-	6.035e-33	1.465e-30	1	1	Normal	1.465e-30	8	0.0010476	0.0264536	0.0533006
RP11-1029J19.5-promoter	RP11-1029J19.5	ENSG00000258404.1	lincRNA	chr14	102197446	102199445	-	1.722e-20	4.18e-18	1	1	Normal	4.18e-18	2	0.00261357	0.0263966	0.0501796
LINC00703-promoter	LINC00703	ENSG00000224382.1	lincRNA	chr10	4424438	4426437	+	4.764e-08	1.156e-05	1	1	Normal	1.156e-05	1	0.0263806	0.0263806	0.0263806
RP11-256L6.3-promoter	RP11-256L6.3	ENSG00000257878.1	antisense	chr12	96388299	96390298	+	3.471e-29	8.423e-27	1	1	Normal	8.423e-27	7	0.000404786	0.026351	0.068555
BCRP3-promoter	BCRP3	ENSG00000215481.4	pseudogene	chr22	25026882	25028881	+	3.393e-12	8.235e-10	1	1	Normal	8.235e-10	1	0.0262883	0.0262883	0.0262883
MAB21L3-promoter	MAB21L3	ENSG00000173212.4	protein_coding	chr1	116652376	116654375	+	9.252e-21	2.246e-18	1	1	Normal	2.246e-18	4	0.00431788	0.0262463	0.0453835
SPATA12-promoter	SPATA12	ENSG00000186451.1	protein_coding	chr3	57092469	57094468	+	7.592e-26	1.843e-23	1	1	Normal	1.843e-23	2	0.0129923	0.0261725	0.0393528
CTB-31O20.9-promoter	CTB-31O20.9	ENSG00000267232.1	lincRNA	chr19	1873015	1875014	+	3.447e-10	8.366e-08	1	1	Normal	8.366e-08	1	0.0261647	0.0261647	0.0261647
DKFZP434H0512-promoter	DKFZP434H0512	ENSG00000268926.1	protein_coding	chr9	98532605	98534604	+	1.588e-05	0.003846	1	1	Normal	0.003846	1	0.0261601	0.0261601	0.0261601
C2orf88-promoter	C2orf88	ENSG00000187699.6	protein_coding	chr2	190742335	190744334	+	2.3e-08	5.582e-06	1	1	Normal	5.582e-06	1	0.026154	0.026154	0.026154
AC007182.6-promoter	AC007182.6	ENSG00000224721.1	antisense	chr14	76045932	76047931	-	4.034e-21	9.792e-19	1	1	Normal	9.792e-19	1	0.0261531	0.0261531	0.0261531
PTPN7-promoter	PTPN7	ENSG00000143851.11	protein_coding	chr1	202130717	202132716	-	2.455e-20	5.957e-18	1	1	Normal	5.957e-18	3	0.0123803	0.0261222	0.0292987
CSF3-promoter	CSF3	ENSG00000108342.8	protein_coding	chr17	38169614	38171613	+	5.568e-25	1.351e-22	1	1	Normal	1.351e-22	5	0.00150352	0.0260635	0.0372045
MXRA8-promoter	MXRA8	ENSG00000162576.12	protein_coding	chr1	1297158	1299157	-	1.805e-08	4.382e-06	1	1	Normal	4.382e-06	4	0.00525631	0.0260443	0.0285679
PRDM11-promoter	PRDM11	ENSG00000019485.8	protein_coding	chr11	45113564	45115563	+	1.134e-15	2.695e-13	1	1	Normal	2.695e-13	4	0.000112603	0.0260421	0.0426531
SSTR4-promoter	SSTR4	ENSG00000132671.4	protein_coding	chr20	23014057	23016056	+	3.501e-09	8.497e-07	1	1	Normal	8.497e-07	8	0.00408281	0.0260395	0.0575382
RP11-269G24.4-promoter	RP11-269G24.4	ENSG00000265282.1	lincRNA	chr17	61509573	61511572	-	7.169e-20	1.74e-17	1	1	Normal	1.74e-17	2	0.0191577	0.0260361	0.0329145
UPK3B-promoter	UPK3B	ENSG00000243566.2	protein_coding	chr7	76137745	76139744	+	3.167e-07	7.686e-05	1	1	Normal	7.686e-05	2	8.20385e-05	0.0260299	0.0519777
RP11-79L9.2-promoter	RP11-79L9.2	ENSG00000174715.7	pseudogene	chr3	138363537	138365536	-	4.105e-06	0.0009958	1	1	Normal	0.0009958	1	0.026022	0.026022	0.026022
NFE4-promoter	NFE4	ENSG00000230257.1	antisense	chr7	102611969	102613968	+	1.581e-14	3.826e-12	1	1	Normal	3.826e-12	2	0.0183276	0.0259989	0.0336702
ANAPC13-promoter	ANAPC13	ENSG00000129055.8	protein_coding	chr3	134205559	134207558	-	1.877e-17	4.556e-15	1	1	Normal	4.556e-15	3	0.00475249	0.0259955	0.0622459
LPAR2-promoter	LPAR2	ENSG00000064547.9	protein_coding	chr19	19739740	19741739	-	6.915e-21	1.678e-18	1	1	Normal	1.678e-18	2	0.0117586	0.0259191	0.0400796
CASC15-promoter	CASC15	ENSG00000272168.1	lincRNA	chr6	21663003	21665002	+	4.45e-09	1.08e-06	1	1	Normal	1.08e-06	3	0.00131765	0.0259147	0.0368912
GSDMB-promoter	GSDMB	ENSG00000073605.14	protein_coding	chr17	38076108	38078107	-	9.889e-11	2.4e-08	1	1	Normal	2.4e-08	1	0.0258466	0.0258466	0.0258466
PLCG1-promoter	PLCG1	ENSG00000124181.10	protein_coding	chr20	39763600	39765599	+	1.039e-10	2.523e-08	1	1	Normal	2.523e-08	1	0.0257986	0.0257986	0.0257986
ABCB7-promoter	ABCB7	ENSG00000131269.11	protein_coding	chrX	74376568	74378567	-	5.542e-05	0.01336	0.9999	1	Normal	0.01336	3	0.00271672	0.0257399	0.0323521
CPNE2-promoter	CPNE2	ENSG00000140848.12	protein_coding	chr16	57124449	57126448	+	4.972e-26	1.207e-23	1	1	Normal	1.207e-23	6	0.00425466	0.0257393	0.046496
MIR126-promoter	MIR126	ENSG00000199161.1	miRNA	chr9	139563054	139565053	+	1.307e-22	3.173e-20	1	1	Normal	3.173e-20	1	0.0256694	0.0256694	0.0256694
OVCH1-AS1-promoter	OVCH1-AS1	ENSG00000257599.1	protein_coding	chr12	29540227	29542226	+	1.334e-07	3.237e-05	1	1	Normal	3.237e-05	1	0.0255874	0.0255874	0.0255874
SPATS2-promoter	SPATS2	ENSG00000123352.13	protein_coding	chr12	49758367	49760366	+	1.755e-10	4.26e-08	1	1	Normal	4.26e-08	2	1.89554e-05	0.0255541	0.0510893
LINC00589-promoter	LINC00589	ENSG00000251191.3	lincRNA	chr8	29605626	29607625	-	9.618e-11	2.334e-08	1	1	Normal	2.334e-08	3	0.0168587	0.0255484	0.0314359
PTGDS-promoter	PTGDS	ENSG00000107317.7	protein_coding	chr9	139869956	139871955	+	3.22e-15	7.814e-13	1	1	Normal	7.814e-13	1	0.0255412	0.0255412	0.0255412
FAM157B-promoter	FAM157B	ENSG00000233013.4	lincRNA	chr9	141104637	141106636	+	7.827e-13	1.9e-10	1	1	Normal	1.9e-10	2	0.00351844	0.0255377	0.0475569
KRT17P3-promoter	KRT17P3	ENSG00000231870.4	pseudogene	chr17	28898767	28900766	-	3.279e-15	8.084e-13	1	1	Normal	8.084e-13	1	0.0255275	0.0255275	0.0255275
KB-1448A5.1-promoter	KB-1448A5.1	ENSG00000253105.1	lincRNA	chr8	97399667	97401666	-	2.055e-05	0.004976	1	1	Normal	0.004976	1	0.0255017	0.0255017	0.0255017
VSTM1-promoter	VSTM1	ENSG00000189068.5	protein_coding	chr19	54567208	54569207	-	1.263e-25	3.064e-23	1	1	Normal	3.064e-23	4	0.00102638	0.0254651	0.0588459
GPR182-promoter	GPR182	ENSG00000166856.1	protein_coding	chr12	57386230	57388229	+	1.099e-20	2.668e-18	1	1	Normal	2.668e-18	3	0.000456341	0.0254044	0.0954574
KLRK1-promoter	KLRK1	ENSG00000213809.4	protein_coding	chr12	10544474	10546473	-	5.009e-07	0.0001216	0.9947	1	Normal	0.0001216	2	0.0209883	0.02537	0.0297517
RP11-4M23.2-promoter	RP11-4M23.2	ENSG00000229106.1	pseudogene	chr1	24229228	24231227	-	8.283e-20	2.01e-17	1	1	Normal	2.01e-17	6	0.00616891	0.025355	0.0475871
CTB-189B5.3-promoter	CTB-189B5.3	ENSG00000267992.1	antisense	chr19	39519076	39521075	+	1.436e-12	3.485e-10	1	1	Normal	3.485e-10	1	0.0253226	0.0253226	0.0253226
FGF2-promoter	FGF2	ENSG00000138685.8	protein_coding	chr4	123745863	123747862	+	2.916e-14	7.087e-12	1	1	Normal	7.087e-12	7	0.00257554	0.0252889	0.0437808
HNRNPH3-promoter	HNRNPH3	ENSG00000096746.13	protein_coding	chr10	70088931	70090930	+	2.198e-13	5.335e-11	1	1	Normal	5.335e-11	1	0.0252465	0.0252465	0.0252465
TP53RK-promoter	TP53RK	ENSG00000172315.5	protein_coding	chr20	45318419	45320418	-	2.55e-50	6.188e-48	1	1	Normal	6.188e-48	6	0.000237147	0.0252407	0.11816
RP11-395L14.4-promoter	RP11-395L14.4	ENSG00000231943.3	lincRNA	chr2	114300250	114302249	-	3.729e-13	9.051e-11	1	1	Normal	9.051e-11	1	0.0252293	0.0252293	0.0252293
LINC01021-promoter	LINC01021	ENSG00000250337.1	lincRNA	chr5	27470399	27472398	+	8.772e-09	2.129e-06	1	1	Normal	2.129e-06	1	0.0252116	0.0252116	0.0252116
TIE1-promoter	TIE1	ENSG00000066056.9	protein_coding	chr1	43764664	43766663	+	5.223e-34	1.268e-31	1	1	Normal	1.268e-31	5	0.00188086	0.0251999	0.0423815
IFNLR1-promoter	IFNLR1	ENSG00000185436.7	protein_coding	chr1	24514450	24516449	-	0.0001097	0.02627	0.9999	1	Normal	0.02627	1	0.0251806	0.0251806	0.0251806
DGKH-promoter	DGKH	ENSG00000102780.12	protein_coding	chr13	42612176	42614175	+	1.26e-09	3.058e-07	1	1	Normal	3.058e-07	1	0.025166	0.025166	0.025166
SERPINF1-promoter	SERPINF1	ENSG00000132386.6	protein_coding	chr17	1663253	1665252	+	1.201e-18	2.916e-16	1	1	Normal	2.916e-16	8	0.00298727	0.0251056	0.0547675
RP11-700P18.1-promoter	RP11-700P18.1	ENSG00000223559.1	pseudogene	chr7	56353923	56355922	+	6.681e-10	1.621e-07	1	1	Normal	1.621e-07	2	0.0214305	0.0251036	0.0287768
LLGL2-promoter	LLGL2	ENSG00000073350.9	protein_coding	chr17	73519161	73521160	+	6.98e-18	1.694e-15	1	1	Normal	1.694e-15	3	0.0017398	0.0250639	0.0356901
SGK2-promoter	SGK2	ENSG00000101049.10	protein_coding	chr20	42185608	42187607	+	5.288e-10	1.283e-07	1	1	Normal	1.283e-07	4	0.000364049	0.0250581	0.0653742
AC116366.5-promoter	AC116366.5	ENSG00000238160.1	antisense	chr5	131762407	131764406	-	6.312e-13	1.532e-10	1	1	Normal	1.532e-10	2	0.000928948	0.0250362	0.0491434
RNU7-20P-promoter	RNU7-20P	ENSG00000251712.1	snRNA	chr7	148516104	148518103	+	1.027e-05	0.002489	1	1	Normal	0.002489	1	0.0249413	0.0249413	0.0249413
RALGDS-promoter	RALGDS	ENSG00000160271.10	protein_coding	chr9	136039302	136041301	-	4.658e-22	1.131e-19	1	1	Normal	1.131e-19	4	0.00459875	0.0248807	0.0339907
TMEM167A-promoter	TMEM167A	ENSG00000174695.5	protein_coding	chr5	82373683	82375682	-	4.696e-11	1.14e-08	1	1	Normal	1.14e-08	1	0.0248568	0.0248568	0.0248568
LINC00577-promoter	LINC00577	ENSG00000203809.5	lincRNA	chr6	105388403	105390402	-	2.478e-08	6.015e-06	1	1	Normal	6.015e-06	6	8.54684e-05	0.0248537	0.0511287
CTD-2154I11.2-promoter	CTD-2154I11.2	ENSG00000250240.1	antisense	chr5	95068000	95069999	-	1.18e-25	2.865e-23	1	1	Normal	2.865e-23	1	0.0248413	0.0248413	0.0248413
IL31RA-promoter	IL31RA	ENSG00000164509.9	protein_coding	chr5	55145207	55147206	+	1.231e-14	2.991e-12	1	1	Normal	2.991e-12	2	0.0236202	0.0248055	0.0259908
LIMD1-promoter	LIMD1	ENSG00000144791.5	protein_coding	chr3	45594886	45596885	+	3.887e-14	9.431e-12	1	1	Normal	9.431e-12	1	0.0247309	0.0247309	0.0247309
MIR1203-promoter	MIR1203	ENSG00000221739.1	miRNA	chr17	46233874	46235873	-	7.022e-09	1.704e-06	1	1	Normal	1.704e-06	2	0.000101438	0.0247079	0.0493144
C22orf34-promoter	C22orf34	ENSG00000188511.8	protein_coding	chr22	50051191	50053190	-	3.001e-09	7.284e-07	1	1	Normal	7.284e-07	4	0.00502858	0.0247075	0.037213
FAM157A-promoter	FAM157A	ENSG00000236438.2	lincRNA	chr3	197877237	197879236	+	1.659e-13	4.028e-11	1	1	Normal	4.028e-11	2	0.000370948	0.0247008	0.0490307
CLEC7A-promoter	CLEC7A	ENSG00000172243.13	protein_coding	chr12	10282858	10284857	-	1.218e-05	0.002953	1	1	Normal	0.002953	2	0.00432821	0.024669	0.0450098
SORT1-promoter	SORT1	ENSG00000134243.7	protein_coding	chr1	109940574	109942573	-	1.241e-18	3.011e-16	1	1	Normal	3.011e-16	7	0.000655456	0.0246626	0.0357224
DRD5-promoter	DRD5	ENSG00000169676.4	protein_coding	chr4	9781258	9783257	+	2.617e-18	6.351e-16	1	1	Normal	6.351e-16	9	0.000756425	0.0245928	0.0540062
ANKRD30BL-promoter	ANKRD30BL	ENSG00000163046.11	protein_coding	chr2	133015543	133017542	-	0.0001114	0.02667	0.9999	1	Normal	0.02667	5	0.0100603	0.0245541	0.0454073
EPHA2-promoter	EPHA2	ENSG00000142627.9	protein_coding	chr1	16482583	16484582	-	8.026e-41	1.948e-38	1	1	Normal	1.948e-38	5	0.00625733	0.0245481	0.0653023
REM2-promoter	REM2	ENSG00000139890.5	protein_coding	chr14	23350374	23352373	+	4.751e-11	1.153e-08	1	1	Normal	1.153e-08	5	0.00684909	0.0245375	0.0291288
A1CF-promoter	A1CF	ENSG00000148584.10	protein_coding	chr10	52645436	52647435	-	0.0001244	0.02975	0.9999	1	Normal	0.02975	1	0.0245325	0.0245325	0.0245325
TRPM6-promoter	TRPM6	ENSG00000119121.17	protein_coding	chr9	77503011	77505010	-	2.657e-12	6.448e-10	1	1	Normal	6.448e-10	1	0.0245137	0.0245137	0.0245137
CTB-134F13.1-promoter	CTB-134F13.1	ENSG00000260545.1	antisense	chr16	58148789	58150788	+	1.604e-08	3.893e-06	1	1	Normal	3.893e-06	1	0.0244776	0.0244776	0.0244776
RP11-316M1.12-promoter	RP11-316M1.12	ENSG00000259357.1	antisense	chr1	150935736	150937735	+	2.659e-14	6.44e-12	1	1	Normal	6.44e-12	1	0.024462	0.024462	0.024462
FAM196A-promoter	FAM196A	ENSG00000188916.4	protein_coding	chr10	128994423	128996422	-	7.519e-15	1.832e-12	1	1	Normal	1.832e-12	8	0.000497334	0.0244439	0.0376618
ASAH2B-promoter	ASAH2B	ENSG00000204147.5	protein_coding	chr10	52497078	52499077	+	3.577e-07	8.681e-05	1	1	Normal	8.681e-05	1	0.0243943	0.0243943	0.0243943
PTCHD4-promoter	PTCHD4	ENSG00000244694.3	protein_coding	chr6	48036426	48038425	-	1.918e-19	4.654e-17	1	1	Normal	4.654e-17	7	0.0198138	0.0243717	0.0528814
ADAM15-promoter	ADAM15	ENSG00000143537.9	protein_coding	chr1	155021042	155023041	+	6.536e-24	1.586e-21	1	1	Normal	1.586e-21	1	0.0243597	0.0243597	0.0243597
TRPM2-promoter	TRPM2	ENSG00000142185.12	protein_coding	chr21	45768046	45770045	+	1.914e-12	4.646e-10	1	1	Normal	4.646e-10	2	0.02138	0.0243496	0.0273191
RP11-620J15.2-promoter	RP11-620J15.2	ENSG00000245651.2	lincRNA	chr12	58290266	58292265	-	1.843e-14	4.473e-12	1	1	Normal	4.473e-12	4	0.0048061	0.0243045	0.0483461
RP1-206D15.3-promoter	RP1-206D15.3	ENSG00000234437.1	lincRNA	chr1	169429691	169431690	-	5.211e-12	1.265e-09	1	1	Normal	1.265e-09	2	0.0143831	0.0242358	0.0340885
CMYA5-promoter	CMYA5	ENSG00000164309.10	protein_coding	chr5	78983700	78985699	+	1.423e-07	3.454e-05	1	1	Normal	3.454e-05	9	0.0188069	0.0242227	0.0395099
FBLL1-promoter	FBLL1	ENSG00000188573.7	protein_coding	chr5	167954121	167956120	+	0.0002053	0.04861	0.9998	1	Normal	0.04861	1	0.0242219	0.0242219	0.0242219
SH3BP1-promoter	SH3BP1	ENSG00000100092.16	protein_coding	chr22	38028661	38030660	+	7.688e-16	1.886e-13	1	1	Normal	1.886e-13	1	0.0241929	0.0241929	0.0241929
CTD-2368P22.1-promoter	CTD-2368P22.1	ENSG00000176593.3	protein_coding	chr19	58511429	58513428	+	1.425e-11	3.458e-09	1	1	Normal	3.458e-09	1	0.0241799	0.0241799	0.0241799
NUP210L-promoter	NUP210L	ENSG00000143552.5	protein_coding	chr1	154127593	154129592	-	5.495e-07	0.0001334	1	1	Normal	0.0001334	4	0.0190386	0.0241465	0.0279996
C1orf106-promoter	C1orf106	ENSG00000163362.6	protein_coding	chr1	200858176	200860175	+	2.238e-13	5.432e-11	1	1	Normal	5.432e-11	2	0.00760341	0.0241293	0.0406552
SLC9C2-promoter	SLC9C2	ENSG00000162753.10	protein_coding	chr1	173572234	173574233	-	4.825e-06	0.00117	1	1	Normal	0.00117	2	0.000585219	0.0241021	0.0476189
CTD-2270F17.1-promoter	CTD-2270F17.1	ENSG00000253647.1	antisense	chr5	169814497	169816496	+	4.075e-28	9.891e-26	1	1	Normal	9.891e-26	4	0.0228128	0.0240828	0.0292715
CD300LB-promoter	CD300LB	ENSG00000178789.4	protein_coding	chr17	72527614	72529613	-	1.289e-32	3.129e-30	1	1	Normal	3.129e-30	5	0.0133846	0.0240589	0.057232
DNASE1L3-promoter	DNASE1L3	ENSG00000163687.9	protein_coding	chr3	58200425	58202424	-	0.0001785	0.04239	0.9827	1	Normal	0.04239	4	0.00449457	0.0240518	0.0303395
MIR4669-promoter	MIR4669	ENSG00000263897.1	miRNA	chr9	137269257	137271256	+	6.814e-07	0.0001654	1	1	Normal	0.0001654	1	0.0240255	0.0240255	0.0240255
MT3-promoter	MT3	ENSG00000087250.4	protein_coding	chr16	56620986	56622985	+	5.395e-06	0.001309	1	1	Normal	0.001309	3	0.0012638	0.0240246	0.0386765
CTC-429C10.2-promoter	CTC-429C10.2	ENSG00000268095.1	antisense	chr19	52389278	52391277	+	8.05e-13	1.954e-10	1	1	Normal	1.954e-10	7	0.0104524	0.0239856	0.0372147
AP1G2-promoter	AP1G2	ENSG00000213983.7	protein_coding	chr14	24037280	24039279	-	1.669e-14	4.042e-12	1	1	Normal	4.042e-12	2	0.00155808	0.0239658	0.0463736
snoU13-promoter	snoU13	ENSG00000238918.1	snoRNA	chr10	73083085	73085084	+	1.616e-15	4.042e-13	1	1	Normal	4.042e-13	1	0.0239515	0.0239515	0.0239515
SGTB-promoter	SGTB	ENSG00000197860.5	protein_coding	chr5	65018863	65020862	-	7.328e-27	1.779e-24	1	1	Normal	1.779e-24	2	0.00583445	0.0239121	0.0419897
AC073046.25-promoter	AC073046.25	ENSG00000235499.1	lincRNA	chr2	74210259	74212258	+	1.049e-20	2.547e-18	1	1	Normal	2.547e-18	6	0.000353495	0.0238884	0.0450617
IGHD1-14-promoter	IGHD1-14	ENSG00000227108.1	IG_D_gene	chr14	106366513	106368512	-	1.505e-20	3.654e-18	1	1	Normal	3.654e-18	1	0.0238698	0.0238698	0.0238698
RP11-112L6.4-promoter	RP11-112L6.4	ENSG00000231742.1	lincRNA	chr20	48787087	48789086	+	1.474e-11	3.577e-09	1	1	Normal	3.577e-09	1	0.0237601	0.0237601	0.0237601
RN7SL770P-promoter	RN7SL770P	ENSG00000266023.1	misc_RNA	chr12	56586931	56588930	+	3.161e-08	7.672e-06	1	1	Normal	7.672e-06	1	0.0237379	0.0237379	0.0237379
RP11-443B7.1-promoter	RP11-443B7.1	ENSG00000238005.2	lincRNA	chr1	235105810	235107809	-	3.394e-06	0.0008234	1	1	Normal	0.0008234	1	0.0236502	0.0236502	0.0236502
RSPH9-promoter	RSPH9	ENSG00000172426.11	protein_coding	chr6	43610783	43612782	+	1.601e-16	2.698e-14	1	1	Normal	2.698e-14	7	1.06217e-05	0.0235737	0.037774
RP11-65I12.1-promoter	RP11-65I12.1	ENSG00000258395.1	antisense	chr2	113996307	113998306	+	0.0001604	0.03818	0.9998	1	Normal	0.03818	1	0.0235219	0.0235219	0.0235219
RP11-192H23.4-promoter	RP11-192H23.4	ENSG00000258472.4	protein_coding	chr17	26941216	26943215	-	9.061e-50	2.199e-47	1	1	Normal	2.199e-47	5	0.0115799	0.0235121	0.0345801
TBC1D1-promoter	TBC1D1	ENSG00000065882.11	protein_coding	chr4	37890708	37892707	+	4.676e-24	1.135e-21	1	1	Normal	1.135e-21	3	0.0124616	0.0234695	0.0258438
AC002456.2-promoter	AC002456.2	ENSG00000223969.1	antisense	chr7	90226668	90228667	-	1.675e-13	4.066e-11	1	1	Normal	4.066e-11	1	0.0234302	0.0234302	0.0234302
HBD-promoter	HBD	ENSG00000223609.3	protein_coding	chr11	5256601	5258600	-	1.827e-13	4.433e-11	1	1	Normal	4.433e-11	2	0.0157127	0.0234271	0.0311416
LEF1-promoter	LEF1	ENSG00000138795.5	protein_coding	chr4	109090113	109092112	-	2.881e-16	8.082e-14	1	1	Normal	8.082e-14	4	0.00956067	0.0234237	0.0337346
RP11-120K24.4-promoter	RP11-120K24.4	ENSG00000269356.1	sense_intronic	chr13	113661092	113663091	+	4.869e-20	1.182e-17	1	1	Normal	1.182e-17	2	0.0148281	0.0233635	0.031899
F12-promoter	F12	ENSG00000131187.5	protein_coding	chr5	176836578	176838577	-	2.504e-14	6.09e-12	1	1	Normal	6.09e-12	4	0.00186685	0.0233527	0.0615084
TM9SF3-promoter	TM9SF3	ENSG00000077147.10	protein_coding	chr10	98347210	98349209	-	3.151e-14	7.653e-12	1	1	Normal	7.653e-12	1	0.0233179	0.0233179	0.0233179
RP11-474P2.4-promoter	RP11-474P2.4	ENSG00000257496.1	lincRNA	chr12	46780775	46782774	-	0.0001481	0.03531	0.9999	1	Normal	0.03531	1	0.0232524	0.0232524	0.0232524
RP11-449P15.1-promoter	RP11-449P15.1	ENSG00000257607.1	antisense	chr7	1098898	1100897	-	8.641e-06	0.002095	1	1	Normal	0.002095	3	0.0193489	0.023217	0.0333564
AC005757.7-promoter	AC005757.7	ENSG00000267037.1	lincRNA	chr19	45653864	45655863	-	2.199e-21	5.336e-19	1	1	Normal	5.336e-19	3	0.0206832	0.0232043	0.0243881
RP11-290L1.3-promoter	RP11-290L1.3	ENSG00000257453.1	antisense	chr12	76422274	76424273	+	4.042e-11	9.811e-09	1	1	Normal	9.811e-09	1	0.023174	0.023174	0.023174
SIGIRR-promoter	SIGIRR	ENSG00000185187.8	protein_coding	chr11	417456	419455	-	7.24e-19	1.757e-16	1	1	Normal	1.757e-16	6	0.0033926	0.0231528	0.0377901
SPANXD-promoter	SPANXD	ENSG00000196406.4	protein_coding	chrX	140786897	140788896	-	2.822e-06	0.0006847	1	1	Normal	0.0006847	1	0.0231365	0.0231365	0.0231365
RNA5-8SP2-promoter	RNA5-8SP2	ENSG00000200434.1	rRNA	chr16	33963426	33965425	+	0.0001295	0.03093	0.9999	1	Normal	0.03093	5	0.00492891	0.0231091	0.0258328
CTB-31O20.6-promoter	CTB-31O20.6	ENSG00000267125.1	antisense	chr19	1850398	1852397	+	5.204e-12	1.263e-09	1	1	Normal	1.263e-09	5	0.0158885	0.0230618	0.0294373
RP11-656E20.5-promoter	RP11-656E20.5	ENSG00000255958.1	antisense	chr12	10367361	10369360	-	1.048e-15	2.425e-13	1	1	Normal	2.425e-13	1	0.0230395	0.0230395	0.0230395
CCDC62-promoter	CCDC62	ENSG00000130783.9	protein_coding	chr12	123256874	123258873	+	2.421e-21	5.875e-19	1	1	Normal	5.875e-19	3	0.00494643	0.0229612	0.0632568
CD300LF-promoter	CD300LF	ENSG00000186074.14	protein_coding	chr17	72709118	72711117	-	5.807e-34	1.409e-31	1	1	Normal	1.409e-31	3	0.0125526	0.0228795	0.0394638
RP5-1120P11.1-promoter	RP5-1120P11.1	ENSG00000237686.2	antisense	chr6	44042390	44044389	-	9.795e-27	2.377e-24	1	1	Normal	2.377e-24	2	0.00677577	0.0228618	0.0389479
HEYL-promoter	HEYL	ENSG00000163909.6	protein_coding	chr1	40105618	40107617	-	3.14e-20	7.621e-18	1	1	Normal	7.621e-18	5	0.00541315	0.0228502	0.0536863
TERT-promoter	TERT	ENSG00000164362.14	protein_coding	chr5	1295185	1297184	-	1.546e-19	3.751e-17	1	1	Normal	3.751e-17	6	0.00365684	0.0228438	0.0523388
ZNF76-promoter	ZNF76	ENSG00000065029.10	protein_coding	chr6	35224686	35226685	+	6.158e-06	0.001493	1	1	Normal	0.001493	1	0.0228371	0.0228371	0.0228371
CTD-3099C6.7-promoter	CTD-3099C6.7	ENSG00000268886.1	antisense	chr19	53088815	53090814	-	6.556e-11	1.591e-08	1	1	Normal	1.591e-08	1	0.0227677	0.0227677	0.0227677
SLC52A3-promoter	SLC52A3	ENSG00000101276.10	protein_coding	chr20	749132	751131	-	5.58e-05	0.01345	0.9999	1	Normal	0.01345	7	0.00192064	0.0227507	0.0320109
CTD-2249K22.1-promoter	CTD-2249K22.1	ENSG00000249483.1	lincRNA	chr5	81145420	81147419	+	1.037e-12	2.516e-10	1	1	Normal	2.516e-10	1	0.0227388	0.0227388	0.0227388
KCTD11-promoter	KCTD11	ENSG00000213859.3	protein_coding	chr17	7253208	7255207	+	2.892e-14	7.033e-12	1	1	Normal	7.033e-12	8	0.00591924	0.0227321	0.0383575
FAM109B-promoter	FAM109B	ENSG00000177096.4	protein_coding	chr22	42468255	42470254	+	1.704e-21	4.137e-19	1	1	Normal	4.137e-19	7	0.00314689	0.0227279	0.0372515
AC090044.1-promoter	AC090044.1	ENSG00000224957.1	lincRNA	chr3	575914	577913	+	9.569e-07	0.0002322	1	1	Normal	0.0002322	2	0.0157141	0.0227066	0.0296992
KBTBD4-promoter	KBTBD4	ENSG00000231880.1	protein_coding	chr11	47597277	47599276	+	4.644e-08	1.127e-05	1	1	Normal	1.127e-05	1	0.0226996	0.0226996	0.0226996
PHGR1-promoter	PHGR1	ENSG00000233041.4	protein_coding	chr15	40641234	40643233	+	5.898e-12	1.431e-09	1	1	Normal	1.431e-09	4	0.00201561	0.0226888	0.0463864
RP11-215A19.2-promoter	RP11-215A19.2	ENSG00000272297.1	protein_coding	chr4	187476465	187478464	-	4.705e-13	1.142e-10	1	1	Normal	1.142e-10	10	0.000177638	0.0226638	0.0417365
C15orf54-promoter	C15orf54	ENSG00000175746.4	protein_coding	chr15	39540885	39542884	+	7.268e-11	1.764e-08	1	1	Normal	1.764e-08	1	0.0226468	0.0226468	0.0226468
PTRF-promoter	PTRF	ENSG00000177469.12	protein_coding	chr17	40575536	40577535	-	3.955e-21	9.6e-19	1	1	Normal	9.6e-19	2	0.0166196	0.0226221	0.0286246
CTD-2522B17.5-promoter	CTD-2522B17.5	ENSG00000261440.1	pseudogene	chr16	33939260	33941259	-	4.047e-06	0.0009817	1	1	Normal	0.0009817	1	0.0226159	0.0226159	0.0226159
CD248-promoter	CD248	ENSG00000174807.3	protein_coding	chr11	66084516	66086515	-	9.262e-47	2.248e-44	1	1	Normal	2.248e-44	8	0.00944838	0.0226053	0.0496908
TMEM55A-promoter	TMEM55A	ENSG00000155099.3	protein_coding	chr8	92053293	92055292	-	9.223e-24	2.238e-21	1	1	Normal	2.238e-21	2	0.0220087	0.0225888	0.0231689
RP11-84C10.2-promoter	RP11-84C10.2	ENSG00000136315.3	lincRNA	chr14	21385500	21387499	+	2.704e-10	6.562e-08	1	1	Normal	6.562e-08	1	0.0225562	0.0225562	0.0225562
C9orf84-promoter	C9orf84	ENSG00000165181.12	protein_coding	chr9	114557289	114559288	-	7.332e-06	0.001778	1	1	Normal	0.001778	2	0.00161803	0.0225527	0.0434875
PPFIBP2-promoter	PPFIBP2	ENSG00000166387.7	protein_coding	chr11	7532529	7534528	+	4.299e-11	1.043e-08	1	1	Normal	1.043e-08	3	0.00851644	0.0225253	0.0584239
CTA-384D8.31-promoter	CTA-384D8.31	ENSG00000226738.1	antisense	chr22	50982844	50984843	+	9.503e-33	2.306e-30	1	1	Normal	2.306e-30	5	0.00123239	0.0224538	0.0294262
ITPKB-AS1-promoter	ITPKB-AS1	ENSG00000228548.1	antisense	chr1	226854598	226856597	+	1.167e-08	2.832e-06	1	1	Normal	2.832e-06	1	0.0224249	0.0224249	0.0224249
RP11-17A4.2-promoter	RP11-17A4.2	ENSG00000254254.1	antisense	chr8	57356366	57358365	+	5.97e-12	1.449e-09	1	1	Normal	1.449e-09	5	0.00114326	0.0224031	0.0316411
CALM1-promoter	CALM1	ENSG00000198668.6	protein_coding	chr14	90860846	90862845	+	2.42e-08	5.874e-06	1	1	Normal	5.874e-06	2	0.0149436	0.0223998	0.0298559
PCDHA13-promoter	PCDHA13	ENSG00000239389.3	protein_coding	chr5	140259793	140261792	+	1.64e-09	3.981e-07	1	1	Normal	3.981e-07	7	0.00062414	0.0223907	0.0379422
RP11-385D13.1-promoter	RP11-385D13.1	ENSG00000251537.4	protein_coding	chr17	15554968	15556967	-	1.29e-19	3.13e-17	1	1	Normal	3.13e-17	1	0.0223883	0.0223883	0.0223883
RP11-810M2.2-promoter	RP11-810M2.2	ENSG00000263165.1	antisense	chr17	4065204	4067203	+	4.945e-12	1.2e-09	1	1	Normal	1.2e-09	1	0.0223857	0.0223857	0.0223857
RNF220-promoter	RNF220	ENSG00000187147.13	protein_coding	chr1	44868866	44870865	+	2.282e-30	5.538e-28	1	1	Normal	5.538e-28	3	0.0071931	0.0223692	0.03049
THUMPD2-promoter	THUMPD2	ENSG00000138050.10	protein_coding	chr2	40006408	40008407	-	2.343e-24	5.686e-22	1	1	Normal	5.686e-22	4	0.0010808	0.0223594	0.0428303
AF186192.5-promoter	AF186192.5	ENSG00000255085.4	pseudogene	chr8	145923738	145925737	+	1.749e-15	4.311e-13	1	1	Normal	4.311e-13	4	0.00301888	0.0223263	0.0380823
RP11-464F9.22-promoter	RP11-464F9.22	ENSG00000272791.1	lincRNA	chr10	75388314	75390313	+	6.604e-16	1.616e-13	1	1	Normal	1.616e-13	1	0.022324	0.022324	0.022324
GPR151-promoter	GPR151	ENSG00000173250.2	protein_coding	chr5	145895754	145897753	-	4.133e-11	1.003e-08	1	1	Normal	1.003e-08	2	0.00847897	0.0223148	0.0361507
PDHX-promoter	PDHX	ENSG00000110435.7	protein_coding	chr11	34935376	34937375	+	3.126e-09	7.587e-07	1	1	Normal	7.587e-07	3	0.000357341	0.0223016	0.0296253
MS4A4A-promoter	MS4A4A	ENSG00000110079.12	protein_coding	chr11	60046014	60048013	+	7.784e-16	1.886e-13	1	1	Normal	1.886e-13	3	0.0173438	0.0222942	0.0223258
SLC22A20-promoter	SLC22A20	ENSG00000197847.8	pseudogene	chr11	64979311	64981310	+	3.658e-29	8.878e-27	1	1	Normal	8.878e-27	5	0.00983561	0.0222862	0.045946
LXN-promoter	LXN	ENSG00000079257.3	protein_coding	chr3	158390483	158392482	-	7.731e-32	1.876e-29	1	1	Normal	1.876e-29	7	0.00292654	0.0222682	0.0479793
LYL1-promoter	LYL1	ENSG00000104903.4	protein_coding	chr19	13213976	13215975	-	4.139e-27	1.005e-24	1	1	Normal	1.005e-24	7	0.00368023	0.0222661	0.0511951
RPS6KA1-promoter	RPS6KA1	ENSG00000117676.9	protein_coding	chr1	26854252	26856251	+	7.197e-10	1.747e-07	1	1	Normal	1.747e-07	4	0.00150587	0.02225	0.0456558
APMAP-promoter	APMAP	ENSG00000101474.7	protein_coding	chr20	24973616	24975615	-	7.984e-08	1.938e-05	1	1	Normal	1.938e-05	4	0.001186	0.0222481	0.087722
C21orf62-promoter	C21orf62	ENSG00000205929.5	protein_coding	chr21	34186054	34188053	-	1.856e-16	5.385e-14	1	1	Normal	5.385e-14	2	0.00256436	0.0222435	0.0419227
RP11-1109M24.16-promoter	RP11-1109M24.16	ENSG00000263609.1	lincRNA	chr17	21792969	21794968	-	4.209e-09	1.022e-06	1	1	Normal	1.022e-06	2	0.00901139	0.022226	0.0354406
KRTAP5-AS1-promoter	KRTAP5-AS1	ENSG00000233930.3	antisense	chr11	1590583	1592582	+	1.52e-12	3.69e-10	1	1	Normal	3.69e-10	1	0.0222093	0.0222093	0.0222093
RASSF2-promoter	RASSF2	ENSG00000101265.11	protein_coding	chr20	4804292	4806291	-	1.901e-16	5.385e-14	1	1	Normal	5.385e-14	3	0.0116224	0.0221998	0.0290286
ALOX12P2-promoter	ALOX12P2	ENSG00000262943.3	pseudogene	chr17	6755180	6757179	+	3.48e-05	0.008412	1	1	Normal	0.008412	7	0.00304372	0.0221994	0.0299415
POLR1B-promoter	POLR1B	ENSG00000125630.11	protein_coding	chr2	113297492	113299491	+	1.409e-07	3.419e-05	0.9999	1	Normal	3.419e-05	4	0.000109906	0.0221887	0.0534568
P2RY13-promoter	P2RY13	ENSG00000181631.6	protein_coding	chr3	151047337	151049336	-	8.974e-24	2.178e-21	1	1	Normal	2.178e-21	3	0.00432381	0.0221527	0.0494459
CCL26-promoter	CCL26	ENSG00000006606.4	protein_coding	chr7	75419215	75421214	-	3.63e-06	0.0008805	1	1	Normal	0.0008805	2	0.0177033	0.0220953	0.0264873
KCNIP1-promoter	KCNIP1	ENSG00000182132.8	protein_coding	chr5	169778491	169780490	+	9.819e-19	2.383e-16	1	1	Normal	2.383e-16	3	0.0107106	0.0220522	0.0222445
KCNIP4-promoter	KCNIP4	ENSG00000185774.10	protein_coding	chr4	21950423	21952422	-	4.192e-12	1.017e-09	1	1	Normal	1.017e-09	6	0.001599	0.0220425	0.0452429
PROM1-promoter	PROM1	ENSG00000007062.7	protein_coding	chr4	16086002	16088001	-	1.226e-12	2.975e-10	1	1	Normal	2.975e-10	4	0.00978093	0.0220248	0.0409425
SCGN-promoter	SCGN	ENSG00000079689.9	protein_coding	chr6	25650464	25652463	+	2.981e-07	7.234e-05	1	1	Normal	7.234e-05	9	0.00298323	0.0220244	0.0387991
MIR3166-promoter	MIR3166	ENSG00000266581.1	miRNA	chr11	87907670	87909669	+	1.253e-25	3.041e-23	1	1	Normal	3.041e-23	11	0.00102827	0.021989	0.0476627
WDR59-promoter	WDR59	ENSG00000103091.10	protein_coding	chr16	75034072	75036071	-	1.806e-22	4.384e-20	1	1	Normal	4.384e-20	2	0.0196245	0.0219816	0.0243387
CNOT7P2-promoter	CNOT7P2	ENSG00000232185.1	pseudogene	chr1	116105222	116107221	+	8.721e-06	0.002114	1	1	Normal	0.002114	1	0.0219775	0.0219775	0.0219775
RP11-386G11.3-promoter	RP11-386G11.3	ENSG00000258283.1	antisense	chr12	49386933	49388932	+	1.163e-07	2.822e-05	1	1	Normal	2.822e-05	1	0.0219727	0.0219727	0.0219727
ITPR3-promoter	ITPR3	ENSG00000096433.6	protein_coding	chr6	33586142	33588141	+	7.648e-08	1.856e-05	1	1	Normal	1.856e-05	1	0.0219472	0.0219472	0.0219472
RP11-875O11.2-promoter	RP11-875O11.2	ENSG00000246130.1	antisense	chr8	22923742	22925741	+	3.183e-24	7.724e-22	1	1	Normal	7.724e-22	2	0.0218142	0.0219373	0.0220603
HIST1H2APS6-promoter	HIST1H2APS6	ENSG00000223383.1	pseudogene	chr13	37064579	37066578	-	8.756e-07	0.0002125	1	1	Normal	0.0002125	1	0.0218917	0.0218917	0.0218917
CELA3B-promoter	CELA3B	ENSG00000219073.3	protein_coding	chr1	22301514	22303513	+	2.386e-07	5.791e-05	1	1	Normal	5.791e-05	1	0.0218829	0.0218829	0.0218829
RP11-336A10.4-promoter	RP11-336A10.4	ENSG00000228951.1	lincRNA	chr10	5660125	5662124	-	2.576e-09	6.251e-07	1	1	Normal	6.251e-07	1	0.0218621	0.0218621	0.0218621
VNN3-promoter	VNN3	ENSG00000093134.9	protein_coding	chr6	133055905	133057904	-	1.427e-08	3.464e-06	1	1	Normal	3.464e-06	2	0.00917866	0.0218111	0.0344435
SPEF1-promoter	SPEF1	ENSG00000101222.8	protein_coding	chr20	3762096	3764095	-	7.633e-16	1.886e-13	1	1	Normal	1.886e-13	5	0.00352123	0.0218057	0.056249
RP11-189E14.4-promoter	RP11-189E14.4	ENSG00000261623.1	lincRNA	chr16	49498017	49500016	+	4.732e-06	0.001148	1	1	Normal	0.001148	5	3.29216e-05	0.0218014	0.0751129
ADCY4-promoter	ADCY4	ENSG00000129467.9	protein_coding	chr14	24804300	24806299	-	5.022e-33	1.219e-30	1	1	Normal	1.219e-30	5	0.00585516	0.0217969	0.0477344
CHCHD4P3-promoter	CHCHD4P3	ENSG00000236156.2	pseudogene	chr9	37432174	37434173	+	1.673e-21	4.062e-19	1	1	Normal	4.062e-19	2	0.00555605	0.0217794	0.0380027
MIR3646-promoter	MIR3646	ENSG00000266151.1	miRNA	chr20	43034760	43036759	+	5.056e-09	1.227e-06	1	1	Normal	1.227e-06	1	0.021768	0.021768	0.021768
NFAM1-promoter	NFAM1	ENSG00000235568.2	protein_coding	chr22	42828402	42830401	-	2.891e-14	7.006e-12	1	1	Normal	7.006e-12	8	0.00134108	0.0217469	0.0486399
TAAR3-promoter	TAAR3	ENSG00000179073.5	pseudogene	chr6	132930442	132932441	-	1.312e-08	3.185e-06	1	1	Normal	3.185e-06	4	0.00057972	0.0217206	0.0515648
COX4I1-promoter	COX4I1	ENSG00000131143.4	protein_coding	chr16	85830239	85832238	+	3.185e-06	0.0007727	1	1	Normal	0.0007727	2	0.00694407	0.021692	0.0364399
ANGPTL2-promoter	ANGPTL2	ENSG00000136859.5	protein_coding	chr9	129885163	129887162	-	1.371e-09	3.327e-07	1	1	Normal	3.327e-07	1	0.021654	0.021654	0.021654
GPD2-promoter	GPD2	ENSG00000115159.11	protein_coding	chr2	157289802	157291801	+	8.57e-13	2.08e-10	1	1	Normal	2.08e-10	4	0.00823604	0.0216491	0.102651
CTD-2349P21.5-promoter	CTD-2349P21.5	ENSG00000263603.1	lincRNA	chr17	29054487	29056486	+	2.267e-23	5.501e-21	1	1	Normal	5.501e-21	1	0.0216455	0.0216455	0.0216455
NOBOX-promoter	NOBOX	ENSG00000106410.10	protein_coding	chr7	144107321	144109320	-	5.417e-05	0.01306	0.9999	1	Normal	0.01306	2	0.00367678	0.0216453	0.0396138
DEGS1-promoter	DEGS1	ENSG00000143753.8	protein_coding	chr1	224361458	224363457	+	2.428e-05	0.005875	1	1	Normal	0.005875	1	0.0216235	0.0216235	0.0216235
RP11-365O16.1-promoter	RP11-365O16.1	ENSG00000236773.1	pseudogene	chr1	224363409	224365408	-	3.57e-23	8.664e-21	1	1	Normal	8.664e-21	3	0.00951027	0.0216235	0.071948
AC002400.1-promoter	AC002400.1	ENSG00000261528.2	pseudogene	chr16	23510226	23512225	+	1.516e-12	3.68e-10	1	1	Normal	3.68e-10	1	0.0216227	0.0216227	0.0216227
AC108004.3-promoter	AC108004.3	ENSG00000241525.3	antisense	chr17	263815	265814	-	6.726e-13	1.632e-10	1	1	Normal	1.632e-10	1	0.02162	0.02162	0.02162
THAP6-promoter	THAP6	ENSG00000174796.8	protein_coding	chr4	76437156	76439155	+	5.8e-12	1.408e-09	1	1	Normal	1.408e-09	2	0.0062519	0.0215222	0.0367926
CTD-2095E4.1-promoter	CTD-2095E4.1	ENSG00000265574.1	pseudogene	chr17	30439610	30441609	-	1.291e-12	3.133e-10	1	1	Normal	3.133e-10	1	0.0215187	0.0215187	0.0215187
HMGA1P7-promoter	HMGA1P7	ENSG00000216753.3	pseudogene	chr6	134436875	134438874	-	3.923e-22	9.521e-20	1	1	Normal	9.521e-20	1	0.021477	0.021477	0.021477
S100A8-promoter	S100A8	ENSG00000143546.5	protein_coding	chr1	153363665	153365664	-	7.413e-08	1.799e-05	1	1	Normal	1.799e-05	1	0.0214392	0.0214392	0.0214392
SNORA23-promoter	SNORA23	ENSG00000201998.1	snoRNA	chr11	9448320	9450319	+	1.249e-05	0.003028	1	1	Normal	0.003028	1	0.021433	0.021433	0.021433
RP11-326C3.10-promoter	RP11-326C3.10	ENSG00000255089.1	antisense	chr11	319991	321990	+	2.076e-33	5.038e-31	1	1	Normal	5.038e-31	9	0.00309447	0.02142	0.0772145
CREB5-promoter	CREB5	ENSG00000146592.12	protein_coding	chr7	28336940	28338939	+	2.694e-17	6.538e-15	1	1	Normal	6.538e-15	5	0.000886818	0.0214033	0.027214
LINC01024-promoter	LINC01024	ENSG00000245146.2	antisense	chr5	139488216	139490215	-	2.966e-09	7.199e-07	1	1	Normal	7.199e-07	3	0.00854921	0.0213954	0.0233853
LINC00856-promoter	LINC00856	ENSG00000230417.6	lincRNA	chr10	80006505	80008504	+	3.416e-17	8.291e-15	1	1	Normal	8.291e-15	4	0.000599768	0.0213789	0.0233504
MIR4752-promoter	MIR4752	ENSG00000264703.1	miRNA	chr19	54783964	54785963	+	1.707e-10	4.142e-08	1	1	Normal	4.142e-08	4	0.00420465	0.0213638	0.0299197
RARA-promoter	RARA	ENSG00000131759.13	protein_coding	chr17	38463444	38465443	+	6.065e-31	1.472e-28	1	1	Normal	1.472e-28	7	0.00124065	0.0213464	0.0567075
CTD-2540B15.7-promoter	CTD-2540B15.7	ENSG00000267727.1	antisense	chr19	33790185	33792184	+	3.231e-13	7.841e-11	1	1	Normal	7.841e-11	2	0.00681877	0.021329	0.0358393
RNU6ATAC32P-promoter	RNU6ATAC32P	ENSG00000251835.1	snRNA	chr8	55065443	55067442	-	1.509e-18	3.664e-16	1	1	Normal	3.664e-16	1	0.0212982	0.0212982	0.0212982
TRIM21-promoter	TRIM21	ENSG00000132109.8	protein_coding	chr11	4414927	4416926	-	3.742e-09	9.083e-07	1	1	Normal	9.083e-07	3	0.0153965	0.0212945	0.0354636
RP11-281O15.8-promoter	RP11-281O15.8	ENSG00000272431.1	lincRNA	chr5	178366225	178368224	-	9.323e-17	2.698e-14	1	1	Normal	2.698e-14	9	0.00137872	0.0212876	0.0306619
RUSC1-promoter	RUSC1	ENSG00000160753.11	protein_coding	chr1	155288687	155290686	+	4.325e-19	1.05e-16	1	1	Normal	1.05e-16	9	0.0052679	0.0212416	0.03122
HTR1B-promoter	HTR1B	ENSG00000135312.4	protein_coding	chr6	78173491	78175490	-	2.981e-23	7.235e-21	1	1	Normal	7.235e-21	3	0.0185231	0.0211838	0.0274241
CTD-2308B18.2-promoter	CTD-2308B18.2	ENSG00000250438.1	lincRNA	chr5	123803284	123805283	+	1.396e-06	0.0003387	1	1	Normal	0.0003387	1	0.0211726	0.0211726	0.0211726
MYO3B-promoter	MYO3B	ENSG00000071909.14	protein_coding	chr2	171032655	171034654	+	6.218e-14	1.509e-11	1	1	Normal	1.509e-11	1	0.0210843	0.0210843	0.0210843
ATP6V0CP1-promoter	ATP6V0CP1	ENSG00000230201.4	pseudogene	chr17	4760670	4762669	-	3.547e-23	8.609e-21	1	1	Normal	8.609e-21	2	0.00891526	0.0210468	0.0331783
HMGN2P20-promoter	HMGN2P20	ENSG00000232963.1	pseudogene	chr2	24551271	24553270	+	5.263e-10	1.277e-07	1	1	Normal	1.277e-07	2	0.0137985	0.0209689	0.0281392
APH1B-promoter	APH1B	ENSG00000138613.9	protein_coding	chr15	63566217	63568216	+	2.799e-05	0.00677	1	1	Normal	0.00677	1	0.0209062	0.0209062	0.0209062
CD34-promoter	CD34	ENSG00000174059.12	protein_coding	chr1	208084748	208086747	-	1.752e-35	4.252e-33	1	1	Normal	4.252e-33	4	0.0019509	0.02089	0.0611892
ZNF300-promoter	ZNF300	ENSG00000145908.8	protein_coding	chr5	150284546	150286545	-	2.194e-12	5.326e-10	1	1	Normal	5.326e-10	2	0.0103131	0.0208791	0.0314451
RP11-17G12.3-promoter	RP11-17G12.3	ENSG00000256746.1	antisense	chr11	47293662	47295661	-	2.304e-08	5.592e-06	1	1	Normal	5.592e-06	2	0.0173877	0.0208754	0.0243631
RP11-148K1.12-promoter	RP11-148K1.12	ENSG00000244151.1	antisense	chr7	150773618	150775617	-	1.198e-17	2.907e-15	1	1	Normal	2.907e-15	2	0.0106508	0.0208546	0.0310583
RP11-26L20.3-promoter	RP11-26L20.3	ENSG00000259283.2	antisense	chr16	55367501	55369500	-	4.8e-08	1.165e-05	0.9998	1	Normal	1.165e-05	2	0.000724001	0.020838	0.040952
RP11-121A14.2-promoter	RP11-121A14.2	ENSG00000235204.1	antisense	chr9	127023436	127025435	-	1.885e-14	4.581e-12	1	1	Normal	4.581e-12	1	0.0208227	0.0208227	0.0208227
SNORA19-promoter	SNORA19	ENSG00000207468.1	snoRNA	chr10	120819651	120821650	-	7.847e-06	0.001903	1	1	Normal	0.001903	2	0.0117874	0.0207893	0.0297911
MIR193B-promoter	MIR193B	ENSG00000207639.1	miRNA	chr16	14395824	14397823	+	9.962e-19	2.418e-16	1	1	Normal	2.418e-16	9	0.000218789	0.0207385	0.0377523
SHARPIN-promoter	SHARPIN	ENSG00000179526.12	protein_coding	chr8	145163028	145165027	-	1.888e-05	0.004571	1	1	Normal	0.004571	7	0.0132569	0.0207258	0.0295663
TGIF1-promoter	TGIF1	ENSG00000177426.16	protein_coding	chr18	3409606	3411605	+	2.356e-06	0.0005717	1	1	Normal	0.0005717	1	0.0206979	0.0206979	0.0206979
SPANXN4-promoter	SPANXN4	ENSG00000189326.4	protein_coding	chrX	142111704	142113703	+	1.199e-09	2.911e-07	1	1	Normal	2.911e-07	1	0.0206413	0.0206413	0.0206413
VASN-promoter	VASN	ENSG00000168140.4	protein_coding	chr16	4419849	4421848	+	5.753e-21	1.396e-18	1	1	Normal	1.396e-18	6	0.00242593	0.0206407	0.0269128
HK3-promoter	HK3	ENSG00000160883.6	protein_coding	chr5	176326334	176328333	-	4.363e-37	1.059e-34	1	1	Normal	1.059e-34	6	2.05759e-05	0.0206377	0.0428618
MIR1914-promoter	MIR1914	ENSG00000272045.1	miRNA	chr20	62572898	62574897	-	2.961e-24	7.187e-22	1	1	Normal	7.187e-22	7	0.0104205	0.0206266	0.0388632
AL645941.1-promoter	AL645941.1	ENSG00000212066.1	miRNA	chr6	32904788	32906787	-	3.538e-44	8.587e-42	1	1	Normal	8.587e-42	12	0.000669453	0.0205843	0.0893001
CTAGE9-promoter	CTAGE9	ENSG00000236761.4	protein_coding	chr6	132032207	132034206	-	6.524e-13	1.584e-10	1	1	Normal	1.584e-10	1	0.0205806	0.0205806	0.0205806
RNA5SP77-promoter	RNA5SP77	ENSG00000202264.1	rRNA	chr1	227746882	227748881	+	2.815e-21	6.833e-19	1	1	Normal	6.833e-19	8	0.00701886	0.0205744	0.0661067
ZNF22-promoter	ZNF22	ENSG00000165512.4	protein_coding	chr10	45493923	45495922	+	5.732e-14	1.39e-11	1	1	Normal	1.39e-11	5	0.000586156	0.0205456	0.0855905
RP11-404E16.1-promoter	RP11-404E16.1	ENSG00000250734.2	antisense	chr1	151585840	151587839	-	3.128e-10	7.593e-08	1	1	Normal	7.593e-08	1	0.0205213	0.0205213	0.0205213
RP11-488I20.4-promoter	RP11-488I20.4	ENSG00000260480.1	pseudogene	chr16	34584853	34586852	+	0.0001069	0.02562	0.9999	1	Normal	0.02562	1	0.0204914	0.0204914	0.0204914
RP11-707M1.1-promoter	RP11-707M1.1	ENSG00000205035.4	pseudogene	chr11	49578098	49580097	+	1.731e-06	0.00042	1	1	Normal	0.00042	5	0.0159467	0.020475	0.0395375
GOLGA8K-promoter	GOLGA8K	ENSG00000249931.3	protein_coding	chr15	32695397	32697396	-	1.644e-11	3.99e-09	1	1	Normal	3.99e-09	1	0.0204497	0.0204497	0.0204497
AC092687.3-promoter	AC092687.3	ENSG00000236162.1	lincRNA	chr2	10855899	10857898	+	3.128e-10	7.593e-08	1	1	Normal	7.593e-08	1	0.0204429	0.0204429	0.0204429
CLP1-promoter	CLP1	ENSG00000172409.5	protein_coding	chr11	57414465	57416464	+	1.818e-19	4.411e-17	1	1	Normal	4.411e-17	4	0.00285896	0.0204216	0.0304812
WDR64-promoter	WDR64	ENSG00000162843.13	protein_coding	chr1	241813580	241815579	+	8.671e-10	2.105e-07	1	1	Normal	2.105e-07	2	0.0151911	0.0204146	0.0256381
NUFIP1P-promoter	NUFIP1P	ENSG00000218890.1	pseudogene	chr6	66804803	66806802	-	2.059e-09	4.998e-07	1	1	Normal	4.998e-07	1	0.02038	0.02038	0.02038
RP11-845M18.7-promoter	RP11-845M18.7	ENSG00000257830.1	antisense	chr12	52672941	52674940	-	1.498e-23	3.637e-21	1	1	Normal	3.637e-21	2	0.00190929	0.0203397	0.0387701
LILRA2-promoter	LILRA2	ENSG00000239998.1	protein_coding	chr19	55082387	55084386	+	1.85e-11	4.491e-09	0.9999	1	Normal	4.491e-09	2	0.00470088	0.0203264	0.0359519
AC091177.1-promoter	AC091177.1	ENSG00000230113.1	antisense	chr17	29283980	29285979	-	6.488e-13	1.575e-10	1	1	Normal	1.575e-10	1	0.0203252	0.0203252	0.0203252
MMP9-promoter	MMP9	ENSG00000100985.7	protein_coding	chr20	44635547	44637546	+	2.842e-31	6.896e-29	1	1	Normal	6.896e-29	4	0.00704021	0.0202691	0.0312647
DCSTAMP-promoter	DCSTAMP	ENSG00000164935.2	protein_coding	chr8	105349315	105351314	+	8.555e-05	0.02055	0.9997	1	Normal	0.02055	2	0.00803183	0.0202516	0.0324713
HMGB2-promoter	HMGB2	ENSG00000164104.7	protein_coding	chr4	174256277	174258276	-	3.015e-06	0.0007314	1	1	Normal	0.0007314	2	0.000873692	0.0202434	0.039613
C20orf201-promoter	C20orf201	ENSG00000171695.6	protein_coding	chr20	62715713	62717712	-	3.569e-14	8.677e-12	1	1	Normal	8.677e-12	9	0.00263427	0.0202086	0.0341296
GSTM2-promoter	GSTM2	ENSG00000213366.8	protein_coding	chr1	110208644	110210643	+	4.515e-09	1.096e-06	1	1	Normal	1.096e-06	5	0.00365179	0.020173	0.0382934
CTD-2530H12.8-promoter	CTD-2530H12.8	ENSG00000255434.1	sense_intronic	chr11	75308316	75310315	-	2.844e-14	6.898e-12	1	1	Normal	6.898e-12	1	0.0201248	0.0201248	0.0201248
KB-1410C5.5-promoter	KB-1410C5.5	ENSG00000271882.1	lincRNA	chr8	102218376	102220375	+	1.025e-19	2.487e-17	1	1	Normal	2.487e-17	1	0.0200584	0.0200584	0.0200584
RCOR3-promoter	RCOR3	ENSG00000117625.9	protein_coding	chr1	211429719	211431718	+	6.452e-21	1.566e-18	1	1	Normal	1.566e-18	2	0.00843748	0.0200542	0.0316709
U82695.5-promoter	U82695.5	ENSG00000214897.3	pseudogene	chrX	152664308	152666307	-	2.625e-05	0.00635	1	1	Normal	0.00635	2	0.00303088	0.0200493	0.0370678
G0S2-promoter	G0S2	ENSG00000123689.5	protein_coding	chr1	209846765	209848764	+	2.107e-17	5.114e-15	1	1	Normal	5.114e-15	7	0.00252584	0.0200456	0.0418583
RP11-139K1.2-promoter	RP11-139K1.2	ENSG00000227560.1	pseudogene	chr10	114745235	114747234	+	4.336e-22	1.052e-19	1	1	Normal	1.052e-19	1	0.0199904	0.0199904	0.0199904
DYM-promoter	DYM	ENSG00000141627.9	protein_coding	chr18	46987718	46989717	-	2.589e-13	6.284e-11	1	1	Normal	6.284e-11	1	0.0199783	0.0199783	0.0199783
IL10RB-promoter	IL10RB	ENSG00000243646.4	protein_coding	chr21	34636663	34638662	+	3.443e-11	8.357e-09	1	1	Normal	8.357e-09	6	0.00017135	0.0199735	0.0393564
SMTNL2-promoter	SMTNL2	ENSG00000188176.7	protein_coding	chr17	4485294	4487293	+	1.464e-05	0.003547	1	1	Normal	0.003547	7	0.0110931	0.0199716	0.0411044
IQSEC3-promoter	IQSEC3	ENSG00000120645.7	protein_coding	chr12	173931	175930	+	0.0001943	0.04607	0.9998	1	Normal	0.04607	2	0.0137536	0.0199587	0.0261637
CYBRD1-promoter	CYBRD1	ENSG00000071967.7	protein_coding	chr2	172376757	172378756	+	5.908e-09	1.434e-06	1	1	Normal	1.434e-06	2	0.0195438	0.0199546	0.0203654
ZNF135-promoter	ZNF135	ENSG00000176293.15	protein_coding	chr19	58568607	58570606	+	1.773e-07	4.304e-05	1	1	Normal	4.304e-05	8	0.00084372	0.0199517	0.0388619
CDCP1-promoter	CDCP1	ENSG00000163814.3	protein_coding	chr3	45187915	45189914	-	8.878e-18	2.155e-15	1	1	Normal	2.155e-15	3	0.014939	0.0199514	0.02346
RP11-234B24.4-promoter	RP11-234B24.4	ENSG00000256988.1	lincRNA	chr12	4917808	4919807	-	2.003e-19	4.861e-17	1	1	Normal	4.861e-17	9	0.0038565	0.0199443	0.0405923
AK1-promoter	AK1	ENSG00000106992.13	protein_coding	chr9	130640023	130642022	-	4.708e-14	1.142e-11	1	1	Normal	1.142e-11	2	0.0177798	0.0199431	0.0221064
RP11-334E6.3-promoter	RP11-334E6.3	ENSG00000254740.2	antisense	chr11	119241416	119243415	+	2.666e-09	6.471e-07	1	1	Normal	6.471e-07	1	0.0199404	0.0199404	0.0199404
Y_RNA-promoter	Y_RNA	ENSG00000201421.1	misc_RNA	chr1	185218445	185220444	+	9.377e-12	2.276e-09	1	1	Normal	2.276e-09	1	0.01993	0.01993	0.01993
ZNF454-promoter	ZNF454	ENSG00000178187.3	protein_coding	chr5	178366192	178368191	+	1.386e-20	3.365e-18	1	1	Normal	3.365e-18	8	0.00137872	0.0199204	0.0252258
TRBV25-1-promoter	TRBV25-1	ENSG00000211751.3	TR_V_gene	chr7	142376572	142378571	+	7.731e-14	1.875e-11	1	1	Normal	1.875e-11	2	0.0101289	0.0199078	0.0296867
LZTS1-promoter	LZTS1	ENSG00000061337.11	protein_coding	chr8	20161475	20163474	-	4.191e-05	0.01012	1	1	Normal	0.01012	2	0.00496071	0.0198718	0.0347828
B3GNT7-promoter	B3GNT7	ENSG00000156966.6	protein_coding	chr2	232258254	232260253	+	9.539e-06	0.002313	1	1	Normal	0.002313	8	0.00635722	0.019866	0.0372076
ITPA-promoter	ITPA	ENSG00000125877.8	protein_coding	chr20	3187514	3189513	+	3.774e-12	9.16e-10	1	1	Normal	9.16e-10	2	0.00439696	0.0198578	0.0353187
PTGS1-promoter	PTGS1	ENSG00000095303.10	protein_coding	chr9	125130824	125132823	+	7.67e-25	1.862e-22	1	1	Normal	1.862e-22	2	0.0106676	0.0198473	0.029027
RPL13AP6-promoter	RPL13AP6	ENSG00000234118.1	pseudogene	chr10	112696992	112698991	-	0.0001528	0.0364	0.9998	1	Normal	0.0364	1	0.0198447	0.0198447	0.0198447
RP11-1260E13.3-promoter	RP11-1260E13.3	ENSG00000262558.1	antisense	chr17	202528	204527	+	6.994e-17	2.698e-14	1	1	Normal	2.698e-14	7	0.000454176	0.0198331	0.0547012
SBP1-promoter	SBP1	ENSG00000269490.1	protein_coding	chr6	33663475	33665474	-	8.021e-23	1.947e-20	1	1	Normal	1.947e-20	2	0.00581944	0.0198211	0.0338227
FGF17-promoter	FGF17	ENSG00000158815.6	protein_coding	chr8	21897909	21899908	+	7.457e-05	0.01794	0.9999	1	Normal	0.01794	1	0.0198083	0.0198083	0.0198083
CYP2T3P-promoter	CYP2T3P	ENSG00000268529.1	pseudogene	chr19	41638627	41640626	+	2.15e-09	5.218e-07	1	1	Normal	5.218e-07	2	0.000259518	0.0198039	0.0393484
TRGV10-promoter	TRGV10	ENSG00000211694.2	TR_V_gene	chr7	38339924	38341923	-	5.182e-13	1.258e-10	1	1	Normal	1.258e-10	1	0.0198037	0.0198037	0.0198037
C19orf33-promoter	C19orf33	ENSG00000167644.7	protein_coding	chr19	38792801	38794800	+	4.175e-11	1.013e-08	1	1	Normal	1.013e-08	5	0.00276019	0.0197832	0.0476561
PPP2R4-promoter	PPP2R4	ENSG00000119383.15	protein_coding	chr9	131871229	131873228	+	9.478e-14	2.301e-11	1	1	Normal	2.301e-11	4	0.00352424	0.019745	0.0332612
LTC4S-promoter	LTC4S	ENSG00000213316.5	protein_coding	chr5	179218981	179220980	+	9.664e-14	2.344e-11	1	1	Normal	2.344e-11	6	0.00272118	0.0197414	0.0693556
C8A-promoter	C8A	ENSG00000157131.10	protein_coding	chr1	57318479	57320478	+	8.295e-06	0.002011	1	1	Normal	0.002011	1	0.0197384	0.0197384	0.0197384
RNU6-522P-promoter	RNU6-522P	ENSG00000201367.1	snRNA	chr6	15313151	15315150	+	7.323e-11	1.777e-08	1	1	Normal	1.777e-08	1	0.0197343	0.0197343	0.0197343
TGFBR1-promoter	TGFBR1	ENSG00000106799.8	protein_coding	chr9	101864320	101866319	+	4.122e-10	1e-07	1	1	Normal	1e-07	1	0.0197234	0.0197234	0.0197234
PLXNB2-promoter	PLXNB2	ENSG00000196576.10	protein_coding	chr22	50746057	50748056	-	1.933e-21	4.692e-19	1	1	Normal	4.692e-19	6	0.000851335	0.0196873	0.0439674
SAA1-promoter	SAA1	ENSG00000173432.6	protein_coding	chr11	18285721	18287720	+	1.53e-12	3.713e-10	1	1	Normal	3.713e-10	5	0.00606194	0.0196561	0.0406771
POMC-promoter	POMC	ENSG00000115138.6	protein_coding	chr2	25391773	25393772	-	4.916e-16	1.078e-13	1	1	Normal	1.078e-13	4	0.00534421	0.0195997	0.0274705
SLC11A1-promoter	SLC11A1	ENSG00000018280.12	protein_coding	chr2	219244752	219246751	+	3.244e-11	7.874e-09	1	1	Normal	7.874e-09	5	0.00254522	0.0195966	0.0600154
RP11-129I19.2-promoter	RP11-129I19.2	ENSG00000259757.1	lincRNA	chr5	2737874	2739873	-	2.209e-18	5.361e-16	1	1	Normal	5.361e-16	5	0.00110812	0.0195953	0.0366123
GP1BA-promoter	GP1BA	ENSG00000185245.6	protein_coding	chr17	4833592	4835591	+	5.564e-08	1.35e-05	1	1	Normal	1.35e-05	4	9.42758e-06	0.0195644	0.0331126
TUBA8-promoter	TUBA8	ENSG00000183785.10	protein_coding	chr22	18591097	18593096	+	8.579e-09	2.082e-06	1	1	Normal	2.082e-06	1	0.019551	0.019551	0.019551
MAGI2-promoter	MAGI2	ENSG00000187391.13	protein_coding	chr7	79082891	79084890	-	2.735e-39	6.639e-37	1	1	Normal	6.639e-37	19	0.00542987	0.0195421	0.115639
RP11-98L12.2-promoter	RP11-98L12.2	ENSG00000258578.2	pseudogene	chr14	76478022	76480021	+	5.351e-17	1.299e-14	1	1	Normal	1.299e-14	1	0.019541	0.019541	0.019541
ARHGEF39-promoter	ARHGEF39	ENSG00000137135.13	protein_coding	chr9	35675864	35677863	-	2.52e-17	6.117e-15	1	1	Normal	6.117e-15	3	0.00711582	0.0194761	0.0285911
RP3-431A14.4-promoter	RP3-431A14.4	ENSG00000220349.4	pseudogene	chr6	36702827	36704826	+	4.957e-20	1.203e-17	1	1	Normal	1.203e-17	1	0.0194743	0.0194743	0.0194743
SPATC1-promoter	SPATC1	ENSG00000186583.7	protein_coding	chr8	145084582	145086581	+	3.25e-29	7.888e-27	1	1	Normal	7.888e-27	4	0.0058357	0.0194642	0.0415085
C10orf128-promoter	C10orf128	ENSG00000204161.9	protein_coding	chr10	50396631	50398630	-	1.51e-18	3.666e-16	1	1	Normal	3.666e-16	3	0.00647374	0.0194439	0.0289179
RP11-730K11.1-promoter	RP11-730K11.1	ENSG00000246790.2	antisense	chr11	121323723	121325722	-	5.52e-08	1.34e-05	1	1	Normal	1.34e-05	1	0.019386	0.019386	0.019386
C1orf122-promoter	C1orf122	ENSG00000197982.12	protein_coding	chr1	38270651	38272650	+	6.365e-07	0.0001545	1	1	Normal	0.0001545	3	0.00232775	0.0193573	0.0209948
ATF1-promoter	ATF1	ENSG00000123268.4	protein_coding	chr12	51155493	51157492	+	1.755e-05	0.004251	1	1	Normal	0.004251	1	0.0193374	0.0193374	0.0193374
NNAT-promoter	NNAT	ENSG00000053438.7	protein_coding	chr20	36147617	36149616	+	9.279e-13	2.252e-10	1	1	Normal	2.252e-10	41	0.00204946	0.0193283	0.0377186
DRC1-promoter	DRC1	ENSG00000157856.6	protein_coding	chr2	26622784	26624783	+	6.868e-18	1.667e-15	1	1	Normal	1.667e-15	8	0.00166674	0.0192768	0.0454047
ODF3B-promoter	ODF3B	ENSG00000177989.9	protein_coding	chr22	50971010	50973009	-	1.524e-06	0.0003698	1	1	Normal	0.0003698	4	0.0040086	0.0192669	0.0529697
CTD-2071N1.1-promoter	CTD-2071N1.1	ENSG00000259213.1	antisense	chr15	78077535	78079534	+	1.43e-06	0.000347	1	1	Normal	0.000347	1	0.0192644	0.0192644	0.0192644
IRX6-promoter	IRX6	ENSG00000159387.7	protein_coding	chr16	55355672	55357671	+	2.845e-05	0.006881	1	1	Normal	0.006881	1	0.0192542	0.0192542	0.0192542
QRFP-promoter	QRFP	ENSG00000188710.1	protein_coding	chr9	133769226	133771225	-	2.542e-16	5.385e-14	1	1	Normal	5.385e-14	1	0.0192517	0.0192517	0.0192517
TMEM100-promoter	TMEM100	ENSG00000166292.7	protein_coding	chr17	53809483	53811482	-	6.95e-09	1.687e-06	0.9999	1	Normal	1.687e-06	4	0.00141576	0.0192313	0.100589
TRA2B-promoter	TRA2B	ENSG00000136527.13	protein_coding	chr3	185655925	185657924	-	1.144e-18	2.778e-16	1	1	Normal	2.778e-16	4	0.000576072	0.0192247	0.10534
COLCA2-promoter	COLCA2	ENSG00000214290.3	protein_coding	chr11	111167565	111169564	+	2.302e-15	5.659e-13	1	1	Normal	5.659e-13	5	0.0015847	0.0191957	0.0355864
RP11-269G24.3-promoter	RP11-269G24.3	ENSG00000263644.1	antisense	chr17	61508451	61510450	-	1.172e-07	2.846e-05	1	1	Normal	2.846e-05	1	0.0191577	0.0191577	0.0191577
TMEM176A-promoter	TMEM176A	ENSG00000002933.3	protein_coding	chr7	150495491	150497490	+	6.636e-12	1.611e-09	1	1	Normal	1.611e-09	6	0.000698809	0.0191294	0.0329367
SPI1-promoter	SPI1	ENSG00000066336.7	protein_coding	chr11	47400128	47402127	-	9.795e-06	0.002375	0.9987	1	Normal	0.002375	6	0.00184646	0.0191103	0.0572524
UBE2E1-AS1-promoter	UBE2E1-AS1	ENSG00000223791.1	antisense	chr3	23848397	23850396	-	2.291e-35	5.561e-33	1	1	Normal	5.561e-33	3	0.0121119	0.019109	0.0530292
MIR3180-3-promoter	MIR3180-3	ENSG00000257563.1	lincRNA	chr16	18494003	18496002	+	3.632e-11	8.815e-09	1	1	Normal	8.815e-09	1	0.0190999	0.0190999	0.0190999
PPARG-promoter	PPARG	ENSG00000132170.15	protein_coding	chr3	12326867	12328866	+	1.114e-14	2.695e-12	1	1	Normal	2.695e-12	3	0.0170695	0.019097	0.0465877
UNC13D-promoter	UNC13D	ENSG00000092929.7	protein_coding	chr17	73840799	73842798	-	2.02e-26	4.903e-24	1	1	Normal	4.903e-24	7	0.000133071	0.0190258	0.0346236
RP11-19N8.2-promoter	RP11-19N8.2	ENSG00000261259.1	pseudogene	chr16	33039359	33041358	-	1.592e-15	3.773e-13	1	1	Normal	3.773e-13	3	0.00914629	0.0190205	0.0398774
TMEM35-promoter	TMEM35	ENSG00000126950.7	protein_coding	chrX	100331709	100333708	+	2.199e-07	5.336e-05	1	1	Normal	5.336e-05	2	0.0149877	0.019015	0.0230422
CTA-14H9.5-promoter	CTA-14H9.5	ENSG00000261353.1	lincRNA	chr6	26525291	26527290	+	5.956e-12	1.446e-09	1	1	Normal	1.446e-09	1	0.0190087	0.0190087	0.0190087
RP11-514P8.2-promoter	RP11-514P8.2	ENSG00000239480.1	antisense	chr7	102075228	102077227	-	1.781e-18	4.323e-16	1	1	Normal	4.323e-16	1	0.0190047	0.0190047	0.0190047
RP13-279N23.2-promoter	RP13-279N23.2	ENSG00000255275.3	protein_coding	chr1	19247616	19249615	-	9.039e-11	2.194e-08	1	1	Normal	2.194e-08	1	0.0189961	0.0189961	0.0189961
TOR4A-promoter	TOR4A	ENSG00000198113.2	protein_coding	chr9	140170201	140172200	+	5.027e-18	1.22e-15	1	1	Normal	1.22e-15	5	0.00194391	0.018992	0.0233703
TPPP2-promoter	TPPP2	ENSG00000179636.10	protein_coding	chr14	21490268	21492267	+	7.637e-14	1.854e-11	1	1	Normal	1.854e-11	2	0.00225137	0.0189806	0.0357099
CR1-promoter	CR1	ENSG00000203710.6	protein_coding	chr1	207667492	207669491	+	5.283e-26	1.282e-23	1	1	Normal	1.282e-23	5	0.0145337	0.0189693	0.0548283
RP11-478K15.6-promoter	RP11-478K15.6	ENSG00000230731.2	lincRNA	chr13	44817329	44819328	-	2.439e-06	0.0005919	1	1	Normal	0.0005919	1	0.0189618	0.0189618	0.0189618
CTD-3137H5.1-promoter	CTD-3137H5.1	ENSG00000268199.2	antisense	chr19	18550229	18552228	+	4.495e-10	1.091e-07	1	1	Normal	1.091e-07	1	0.0189552	0.0189552	0.0189552
LA16c-329F2.1-promoter	LA16c-329F2.1	ENSG00000261399.1	antisense	chr16	1764210	1766209	-	0.0001284	0.03069	0.9982	1	Normal	0.03069	2	0.00489781	0.0189413	0.0329848
SIK3-promoter	SIK3	ENSG00000160584.11	protein_coding	chr11	116969154	116971153	-	1.475e-12	3.581e-10	1	1	Normal	3.581e-10	4	0.000266696	0.0189356	0.0391396
GSTA3-promoter	GSTA3	ENSG00000174156.9	protein_coding	chr6	52774484	52776483	-	1.923e-13	4.667e-11	1	1	Normal	4.667e-11	2	0.00834075	0.0189107	0.0294807
CTD-2227E11.1-promoter	CTD-2227E11.1	ENSG00000270933.1	lincRNA	chr7	25989024	25991023	-	4.11e-14	9.97e-12	1	1	Normal	9.97e-12	8	0.00178702	0.0188992	0.0505833
snoU13-promoter	snoU13	ENSG00000238683.1	snoRNA	chr16	69742579	69744578	-	7.142e-05	0.01718	0.9999	1	Normal	0.01718	1	0.0188912	0.0188912	0.0188912
RP11-239H6.2-promoter	RP11-239H6.2	ENSG00000227803.2	antisense	chr6	20210318	20212317	+	1.382e-12	3.354e-10	1	1	Normal	3.354e-10	3	0.000335443	0.0188879	0.0465156
RP11-131H24.4-promoter	RP11-131H24.4	ENSG00000258987.1	protein_coding	chr14	94403901	94405900	+	0.0001427	0.03404	0.9999	1	Normal	0.03404	4	0.00323897	0.0188384	0.0303001
RP11-215G15.5-promoter	RP11-215G15.5	ENSG00000272016.1	lincRNA	chr5	10652332	10654331	+	1.311e-11	3.182e-09	1	1	Normal	3.182e-09	1	0.0188217	0.0188217	0.0188217
Y_RNA-promoter	Y_RNA	ENSG00000207371.1	misc_RNA	chr6	41885265	41887264	-	1.231e-07	2.989e-05	1	1	Normal	2.989e-05	1	0.0188153	0.0188153	0.0188153
C1RL-AS1-promoter	C1RL-AS1	ENSG00000205885.3	antisense	chr12	7258648	7260647	+	2.723e-08	6.608e-06	1	1	Normal	6.608e-06	2	0.0146613	0.018814	0.0229666
WSB2-promoter	WSB2	ENSG00000176871.4	protein_coding	chr12	118500236	118502235	-	5.123e-31	1.243e-28	1	1	Normal	1.243e-28	5	0.0174035	0.0188066	0.0583991
FBXO39-promoter	FBXO39	ENSG00000177294.6	protein_coding	chr17	6677542	6679541	+	2.889e-25	7.012e-23	1	1	Normal	7.012e-23	9	0.00635636	0.0187771	0.0301624
RP11-342M1.7-promoter	RP11-342M1.7	ENSG00000233708.1	pseudogene	chr1	43354439	43356438	-	7.954e-09	1.93e-06	1	1	Normal	1.93e-06	1	0.0187751	0.0187751	0.0187751
P2RY14-promoter	P2RY14	ENSG00000174944.4	protein_coding	chr3	150996256	150998255	-	3.339e-12	8.103e-10	1	1	Normal	8.103e-10	5	0.00108677	0.0187733	0.0264882
NLRP12-promoter	NLRP12	ENSG00000142405.17	protein_coding	chr19	54327649	54329648	-	8.85e-06	0.002146	0.9932	1	Normal	0.002146	4	0.00182966	0.0187533	0.0452449
C15orf62-promoter	C15orf62	ENSG00000188277.8	protein_coding	chr15	41060159	41062158	+	9.353e-25	2.27e-22	1	1	Normal	2.27e-22	10	0.000161494	0.0187392	0.047059
RP11-680F20.4-promoter	RP11-680F20.4	ENSG00000254790.1	lincRNA	chr11	125811089	125813088	-	8.804e-12	2.137e-09	1	1	Normal	2.137e-09	1	0.0187368	0.0187368	0.0187368
CEBPE-promoter	CEBPE	ENSG00000092067.5	protein_coding	chr14	23588826	23590825	-	1.227e-18	2.977e-16	1	1	Normal	2.977e-16	5	0.00198217	0.0187195	0.0337506
RXFP4-promoter	RXFP4	ENSG00000173080.4	protein_coding	chr1	155909480	155911479	+	1.357e-32	3.294e-30	1	1	Normal	3.294e-30	6	0.0070528	0.0187165	0.0563013
PAK6-promoter	PAK6	ENSG00000137843.7	protein_coding	chr15	40507629	40509628	+	4.205e-22	1.021e-19	1	1	Normal	1.021e-19	3	0.00349673	0.018715	0.0607888
ZCCHC3-promoter	ZCCHC3	ENSG00000177764.6	protein_coding	chr20	275737	277736	+	2.117e-17	5.137e-15	1	1	Normal	5.137e-15	3	0.00235138	0.0187005	0.0459011
DMBT1-promoter	DMBT1	ENSG00000187908.11	protein_coding	chr10	124318181	124320180	+	1.303e-16	2.698e-14	1	1	Normal	2.698e-14	5	0.0156769	0.0186724	0.0268259
RP11-2I17.4-promoter	RP11-2I17.4	ENSG00000260173.1	antisense	chr15	72447801	72449800	-	5.53e-06	0.001341	1	1	Normal	0.001341	2	0.0138684	0.018669	0.0234696
DPP6-promoter	DPP6	ENSG00000130226.12	protein_coding	chr7	153582182	153584181	+	6.236e-05	0.01502	0.9999	1	Normal	0.01502	4	0.010462	0.0186642	0.0255889
FIGN-promoter	FIGN	ENSG00000182263.9	protein_coding	chr2	164592523	164594522	-	5.191e-16	1.348e-13	1	1	Normal	1.348e-13	11	0.00714573	0.0186541	0.0468547
SORCS1-promoter	SORCS1	ENSG00000108018.11	protein_coding	chr10	108924293	108926292	-	1.901e-15	4.581e-13	1	1	Normal	4.581e-13	5	0.00591045	0.018638	0.0324805
AL391005.1-promoter	AL391005.1	ENSG00000188722.1	pseudogene	chr10	129534970	129536969	-	3.275e-06	0.0007946	1	1	Normal	0.0007946	14	0.00475593	0.0186357	0.0464368
AC012506.4-promoter	AC012506.4	ENSG00000235497.1	lincRNA	chr2	23604171	23606170	-	2.094e-18	5.083e-16	1	1	Normal	5.083e-16	2	0.00336166	0.0186278	0.0338939
TRBV27-promoter	TRBV27	ENSG00000211752.3	TR_V_gene	chr7	142421173	142423172	+	3.109e-19	7.547e-17	1	1	Normal	7.547e-17	3	0.0024061	0.0186262	0.054969
PGM3-promoter	PGM3	ENSG00000013375.11	protein_coding	chr6	83903656	83905655	-	2.722e-21	6.607e-19	1	1	Normal	6.607e-19	7	0.000888877	0.0186038	0.0566676
RNU2-37P-promoter	RNU2-37P	ENSG00000222627.1	snRNA	chr3	127794093	127796092	-	2.053e-23	4.983e-21	1	1	Normal	4.983e-21	5	0.00104058	0.0185967	0.0269678
CTB-39G8.3-promoter	CTB-39G8.3	ENSG00000267344.1	antisense	chr17	43472298	43474297	+	4.571e-20	1.109e-17	1	1	Normal	1.109e-17	5	0.00201264	0.0185966	0.057941
CAV2-promoter	CAV2	ENSG00000105971.10	protein_coding	chr7	115925434	115927433	+	4.723e-09	1.146e-06	1	1	Normal	1.146e-06	2	0.000787508	0.0185933	0.0363991
RP11-548O1.3-promoter	RP11-548O1.3	ENSG00000244578.1	lincRNA	chr3	138662863	138664862	-	5.21e-31	1.264e-28	1	1	Normal	1.264e-28	7	0.00346064	0.018584	0.0209852
AC067852.1-promoter	AC067852.1	ENSG00000256929.1	pseudogene	chr17	40671736	40673735	+	9.919e-12	2.407e-09	1	1	Normal	2.407e-09	2	0.00342184	0.0185704	0.033719
CNN3-promoter	CNN3	ENSG00000117519.11	protein_coding	chr1	95392835	95394834	-	1.473e-10	3.574e-08	1	1	Normal	3.574e-08	5	0.00138493	0.0185636	0.0322308
RP11-793I11.1-promoter	RP11-793I11.1	ENSG00000254780.1	pseudogene	chr11	47927160	47929159	-	3.241e-14	7.868e-12	1	1	Normal	7.868e-12	2	0.0100085	0.0185414	0.0270744
AC009336.1-promoter	AC009336.1	ENSG00000216193.2	miRNA	chr2	176971371	176973370	+	9.295e-35	2.256e-32	1	1	Normal	2.256e-32	12	0.000913888	0.0185304	0.0491505
CXCL10-promoter	CXCL10	ENSG00000169245.4	protein_coding	chr4	76944651	76946650	-	4.865e-22	1.181e-19	1	1	Normal	1.181e-19	4	0.0106084	0.0185192	0.0496781
RP11-488I20.8-promoter	RP11-488I20.8	ENSG00000260958.2	lincRNA	chr16	34440308	34442307	+	3.103e-07	7.532e-05	1	1	Normal	7.532e-05	3	0.0110401	0.0185011	0.0221619
BCL7C-promoter	BCL7C	ENSG00000099385.7	protein_coding	chr16	30906282	30908281	-	4.396e-11	1.067e-08	1	1	Normal	1.067e-08	6	0.00270549	0.0184736	0.0391628
RP11-394I13.1-promoter	RP11-394I13.1	ENSG00000260868.1	lincRNA	chr2	174888008	174890007	+	4.459e-13	1.082e-10	1	1	Normal	1.082e-10	3	0.00802516	0.0184516	0.0626557
GPR150-promoter	GPR150	ENSG00000178015.4	protein_coding	chr5	94953782	94955781	+	5.618e-06	0.001363	1	1	Normal	0.001363	2	0.000196339	0.0184507	0.0367051
RETN-promoter	RETN	ENSG00000104918.4	protein_coding	chr19	7731930	7733929	+	2.155e-05	0.005216	1	1	Normal	0.005216	4	0.00203009	0.0184181	0.0381734
SIGLEC9-promoter	SIGLEC9	ENSG00000129450.4	protein_coding	chr19	51626165	51628164	+	4.548e-07	0.0001104	0.9998	1	Normal	0.0001104	6	4.24054e-05	0.0184175	0.0372288
SMCR5-promoter	SMCR5	ENSG00000226746.2	antisense	chr17	17682844	17684843	-	1.664e-21	4.038e-19	1	1	Normal	4.038e-19	4	0.000267242	0.0184102	0.0309429
PRG2-promoter	PRG2	ENSG00000186652.5	protein_coding	chr11	57158131	57160130	-	1.306e-06	0.0003168	0.9995	1	Normal	0.0003168	4	0.0081782	0.0184002	0.125602
MPPE1-promoter	MPPE1	ENSG00000154889.12	protein_coding	chr18	11909223	11911222	-	5.36e-05	0.01293	0.9999	1	Normal	0.01293	1	0.0183739	0.0183739	0.0183739
RP11-165N19.2-promoter	RP11-165N19.2	ENSG00000225513.1	pseudogene	chr9	114936252	114938251	-	4.618e-12	1.121e-09	1	1	Normal	1.121e-09	7	0.00141506	0.0182905	0.0328706
INHBA-AS1-promoter	INHBA-AS1	ENSG00000224116.2	antisense	chr7	41731514	41733513	+	2.631e-27	6.384e-25	1	1	Normal	6.384e-25	6	0.000664024	0.0182826	0.0433939
ST7-promoter	ST7	ENSG00000004866.14	protein_coding	chr7	116591292	116593291	+	1.151e-10	2.793e-08	1	1	Normal	2.793e-08	6	0.000273095	0.0182698	0.037864
ZNF462-promoter	ZNF462	ENSG00000148143.8	protein_coding	chr9	109623378	109625377	+	2.475e-30	6.006e-28	1	1	Normal	6.006e-28	5	0.00462392	0.0182544	0.0339113
RP11-1105G2.3-promoter	RP11-1105G2.3	ENSG00000258365.1	protein_coding	chr12	94676621	94678620	-	1.728e-12	4.193e-10	1	1	Normal	4.193e-10	1	0.0182348	0.0182348	0.0182348
CTC-345K18.2-promoter	CTC-345K18.2	ENSG00000250309.2	antisense	chr5	150051953	150053952	-	1.594e-12	3.868e-10	1	1	Normal	3.868e-10	2	0.000983157	0.0181952	0.0354072
GPX3-promoter	GPX3	ENSG00000211445.7	protein_coding	chr5	150398124	150400123	+	1.237e-19	3.003e-17	1	1	Normal	3.003e-17	8	0.00154567	0.0181936	0.060335
CTD-2587H24.4-promoter	CTD-2587H24.4	ENSG00000267110.1	protein_coding	chr19	55672040	55674039	-	3.428e-06	0.0008316	1	1	Normal	0.0008316	2	0.00815404	0.0181761	0.0281981
DNAH8-promoter	DNAH8	ENSG00000124721.13	protein_coding	chr6	38681117	38683116	+	1.641e-12	3.984e-10	1	1	Normal	3.984e-10	2	0.00790729	0.0181627	0.0284181
SEPHS1P6-promoter	SEPHS1P6	ENSG00000213938.3	pseudogene	chr2	200522274	200524273	+	1.244e-30	3.019e-28	1	1	Normal	3.019e-28	4	0.00699959	0.0181568	0.0245333
SSR4-promoter	SSR4	ENSG00000180879.9	protein_coding	chrX	153056971	153058970	+	0.0001525	0.03635	0.9998	1	Normal	0.03635	1	0.0181393	0.0181393	0.0181393
INPP5D-promoter	INPP5D	ENSG00000168918.9	protein_coding	chr2	233922677	233924676	+	3.397e-10	8.245e-08	1	1	Normal	8.245e-08	1	0.0181275	0.0181275	0.0181275
GUCY1B3-promoter	GUCY1B3	ENSG00000061918.8	protein_coding	chr4	156678144	156680143	+	9.823e-20	2.384e-17	1	1	Normal	2.384e-17	5	0.0053481	0.0181275	0.0252861
SLC9C1-promoter	SLC9C1	ENSG00000172139.10	protein_coding	chr3	112013106	112015105	-	7.002e-07	0.0001699	1	1	Normal	0.0001699	4	0.00709313	0.0181247	0.0366429
AC113618.1-promoter	AC113618.1	ENSG00000234279.1	lincRNA	chr2	239626965	239628964	+	4.2e-09	1.019e-06	1	1	Normal	1.019e-06	1	0.0181163	0.0181163	0.0181163
AC138761.1-promoter	AC138761.1	ENSG00000222770.1	miRNA	chr17	21821987	21823986	-	2.118e-06	0.000514	1	1	Normal	0.000514	1	0.0181144	0.0181144	0.0181144
AL162590.1-promoter	AL162590.1	ENSG00000222169.1	miRNA	chr9	33042215	33044214	-	2.385e-10	5.79e-08	1	1	Normal	5.79e-08	2	0.00242335	0.0180968	0.0337702
RP3-434P1.6-promoter	RP3-434P1.6	ENSG00000228620.1	antisense	chr22	38818293	38820292	+	1.042e-12	2.53e-10	1	1	Normal	2.53e-10	1	0.0180792	0.0180792	0.0180792
CHL1-AS2-promoter	CHL1-AS2	ENSG00000224318.1	processed_transcript	chr3	239025	241024	-	1.682e-19	4.082e-17	1	1	Normal	4.082e-17	7	0.00158239	0.0180604	0.0608191
RP11-54O7.2-promoter	RP11-54O7.2	ENSG00000241180.1	lincRNA	chr1	847551	849550	+	3.816e-29	9.263e-27	1	1	Normal	9.263e-27	6	0.00318454	0.0180482	0.0558375
MYLK2-promoter	MYLK2	ENSG00000101306.6	protein_coding	chr20	30405111	30407110	+	9.038e-17	2.698e-14	1	1	Normal	2.698e-14	7	0.00393253	0.0180029	0.0317409
RP6-109B7.3-promoter	RP6-109B7.3	ENSG00000241990.1	antisense	chr22	46447585	46449584	+	1.346e-11	3.268e-09	1	1	Normal	3.268e-09	5	0.0122813	0.0179898	0.0368966
CTC-479C5.6-promoter	CTC-479C5.6	ENSG00000263201.1	antisense	chr16	68049815	68051814	-	1.309e-07	3.178e-05	1	1	Normal	3.178e-05	1	0.0179831	0.0179831	0.0179831
MIR3187-promoter	MIR3187	ENSG00000263414.1	miRNA	chr19	811584	813583	+	7.179e-09	1.742e-06	1	1	Normal	1.742e-06	2	0.0143363	0.01797	0.0216037
MYOD1-promoter	MYOD1	ENSG00000129152.3	protein_coding	chr11	17739115	17741114	+	8.675e-14	2.104e-11	1	1	Normal	2.104e-11	5	0.00364687	0.0179687	0.0248187
TMEM26-promoter	TMEM26	ENSG00000196932.7	protein_coding	chr10	63213209	63215208	-	2.572e-16	5.385e-14	1	1	Normal	5.385e-14	6	0.00500995	0.0179395	0.0239299
ST6GAL2-promoter	ST6GAL2	ENSG00000144057.11	protein_coding	chr2	107503565	107505564	-	5.81e-22	1.41e-19	1	1	Normal	1.41e-19	7	0.00509378	0.0179288	0.0326639
LINC00968-promoter	LINC00968	ENSG00000246430.2	lincRNA	chr8	57472383	57474382	-	8.082e-12	1.961e-09	1	1	Normal	1.961e-09	2	0.0168927	0.0179252	0.0189576
RP11-573G6.8-promoter	RP11-573G6.8	ENSG00000271981.1	lincRNA	chr10	22621911	22623910	-	5.175e-17	1.256e-14	1	1	Normal	1.256e-14	8	1.88413e-05	0.0179201	0.0387522
TRIM64EP-promoter	TRIM64EP	ENSG00000223709.4	pseudogene	chr11	89796168	89798167	-	0.0001125	0.02694	0.9999	1	Normal	0.02694	1	0.0178913	0.0178913	0.0178913
C16orf52-promoter	C16orf52	ENSG00000185716.7	protein_coding	chr16	22016959	22018958	+	3.229e-16	8.082e-14	1	1	Normal	8.082e-14	2	0.0169745	0.0178809	0.0187874
RP11-1100L3.7-promoter	RP11-1100L3.7	ENSG00000257663.1	antisense	chr12	52475869	52477868	-	2.368e-08	5.748e-06	1	1	Normal	5.748e-06	2	0.00215223	0.0178806	0.0336091
SFTA1P-promoter	SFTA1P	ENSG00000225383.2	lincRNA	chr10	10836944	10838943	-	6.529e-05	0.01572	0.9998	1	Normal	0.01572	3	0.0067984	0.0178515	0.0199183
RP11-96C23.5-promoter	RP11-96C23.5	ENSG00000271880.1	processed_transcript	chr10	88728498	88730497	+	6.754e-15	1.644e-12	1	1	Normal	1.644e-12	7	0.00521891	0.0178507	0.03116
GYG1-promoter	GYG1	ENSG00000163754.13	protein_coding	chr3	148707128	148709127	+	7.983e-09	1.938e-06	1	1	Normal	1.938e-06	3	0.00113567	0.017844	0.0326373
TRBV6-1-promoter	TRBV6-1	ENSG00000211706.2	TR_V_gene	chr7	142026121	142028120	+	1.734e-20	4.209e-18	1	1	Normal	4.209e-18	3	0.00197851	0.017836	0.0306641
RP11-568K15.1-promoter	RP11-568K15.1	ENSG00000242193.5	pseudogene	chr1	178007086	178009085	-	3.66e-07	8.883e-05	1	1	Normal	8.883e-05	2	0.00153366	0.0178286	0.0341236
ENG-promoter	ENG	ENSG00000106991.9	protein_coding	chr9	130617036	130619035	-	1.09e-10	2.645e-08	1	1	Normal	2.645e-08	1	0.0178189	0.0178189	0.0178189
MIR938-promoter	MIR938	ENSG00000216035.1	miRNA	chr10	29891276	29893275	-	7.516e-15	1.832e-12	1	1	Normal	1.832e-12	4	0.00131396	0.0178088	0.0410299
HOXA-AS4-promoter	HOXA-AS4	ENSG00000253187.2	antisense	chr7	27206238	27208237	+	1.461e-31	3.545e-29	1	1	Normal	3.545e-29	6	0.00535497	0.0178053	0.0325826
KCNA4-promoter	KCNA4	ENSG00000182255.6	protein_coding	chr11	30038571	30040570	-	3.106e-08	7.539e-06	1	1	Normal	7.539e-06	14	0.00134241	0.0177824	0.0396825
PTPRM-promoter	PTPRM	ENSG00000173482.12	protein_coding	chr18	7564780	7566779	+	8.096e-21	1.965e-18	1	1	Normal	1.965e-18	3	0.00675581	0.0177778	0.0211912
AP001362.1-promoter	AP001362.1	ENSG00000269018.1	protein_coding	chr11	65359948	65361947	-	1.725e-07	4.186e-05	1	1	Normal	4.186e-05	5	0.0140427	0.0177694	0.0284217
CABLES1-promoter	CABLES1	ENSG00000134508.8	protein_coding	chr18	20712528	20714527	+	3.58e-20	8.689e-18	1	1	Normal	8.689e-18	8	0.0033359	0.0177646	0.0327629
CSF1-promoter	CSF1	ENSG00000184371.9	protein_coding	chr1	110450864	110452863	+	2.736e-18	6.639e-16	1	1	Normal	6.639e-16	3	0.0174269	0.0177605	0.0230223
SLC17A9-promoter	SLC17A9	ENSG00000101194.13	protein_coding	chr20	61582052	61584051	+	3.031e-26	7.357e-24	1	1	Normal	7.357e-24	8	0.0077714	0.0177602	0.0430421
RP11-89K21.1-promoter	RP11-89K21.1	ENSG00000259439.1	lincRNA	chr2	45166339	45168338	-	1.767e-14	4.284e-12	1	1	Normal	4.284e-12	3	0.00628352	0.0177219	0.0178186
NUAK1-promoter	NUAK1	ENSG00000074590.9	protein_coding	chr12	106533812	106535811	-	1.351e-14	3.287e-12	1	1	Normal	3.287e-12	8	0.000723846	0.0177068	0.0283246
FAM69C-promoter	FAM69C	ENSG00000187773.7	protein_coding	chr18	72125180	72127179	-	3.644e-07	8.844e-05	1	1	Normal	8.844e-05	2	0.0106544	0.0176605	0.0246665
TJP1-promoter	TJP1	ENSG00000104067.12	protein_coding	chr15	30261069	30263068	-	8.887e-07	0.0002157	1	1	Normal	0.0002157	3	0.0115869	0.0176471	0.0192622
TRIOBP-promoter	TRIOBP	ENSG00000100106.15	protein_coding	chr22	38091011	38093010	+	2.338e-15	5.659e-13	1	1	Normal	5.659e-13	9	0.0081173	0.0176446	0.0336794
ZBTB18-promoter	ZBTB18	ENSG00000179456.9	protein_coding	chr1	244212585	244214584	+	2.388e-12	5.795e-10	1	1	Normal	5.795e-10	8	0.0015891	0.0176407	0.0318989
AC012065.7-promoter	AC012065.7	ENSG00000260396.1	lincRNA	chr2	20875569	20877568	+	8.942e-07	0.000217	1	1	Normal	0.000217	1	0.0176338	0.0176338	0.0176338
RP11-184A2.2-promoter	RP11-184A2.2	ENSG00000228353.1	antisense	chr10	3808107	3810106	+	8.071e-13	1.959e-10	1	1	Normal	1.959e-10	1	0.0176065	0.0176065	0.0176065
RP11-387D10.3-promoter	RP11-387D10.3	ENSG00000245479.2	sense_overlapping	chr15	91201465	91203464	+	1.601e-12	3.886e-10	1	1	Normal	3.886e-10	1	0.0176034	0.0176034	0.0176034
ZSCAN1-promoter	ZSCAN1	ENSG00000152467.5	protein_coding	chr19	58543400	58545399	+	3.809e-24	9.244e-22	1	1	Normal	9.244e-22	8	0.00308449	0.017586	0.0467261
CTC-529P8.1-promoter	CTC-529P8.1	ENSG00000250072.1	lincRNA	chr5	148440880	148442879	+	4.065e-22	9.866e-20	1	1	Normal	9.866e-20	4	0.00111702	0.0175707	0.0328804
CNTD2-promoter	CNTD2	ENSG00000105219.4	protein_coding	chr19	40732598	40734597	-	1.408e-19	3.417e-17	1	1	Normal	3.417e-17	8	0.000228205	0.0175278	0.0402832
EMILIN1-promoter	EMILIN1	ENSG00000138080.9	protein_coding	chr2	27299435	27301434	+	2.405e-19	5.837e-17	1	1	Normal	5.837e-17	5	0.00214855	0.0175273	0.0523654
RP13-578N3.3-promoter	RP13-578N3.3	ENSG00000246448.2	antisense	chr4	144619410	144621409	+	1.823e-19	4.425e-17	1	1	Normal	4.425e-17	3	0.00426108	0.0175049	0.0248321
SNORA54-promoter	SNORA54	ENSG00000207008.1	snoRNA	chr11	2985124	2987123	-	1.054e-23	2.558e-21	1	1	Normal	2.558e-21	4	0.00108348	0.0174883	0.0553743
SLC6A11-promoter	SLC6A11	ENSG00000132164.5	protein_coding	chr3	10855885	10857884	+	8.746e-23	2.123e-20	1	1	Normal	2.123e-20	9	0.00260107	0.0174864	0.0450844
DKK4-promoter	DKK4	ENSG00000104371.4	protein_coding	chr8	42234751	42236750	-	4e-10	9.708e-08	1	1	Normal	9.708e-08	4	0.0114168	0.0174751	0.0227278
RP11-1277A3.1-promoter	RP11-1277A3.1	ENSG00000247679.2	antisense	chr5	177036254	177038253	+	4.231e-06	0.001026	1	1	Normal	0.001026	1	0.0174654	0.0174654	0.0174654
FTSJ3-promoter	FTSJ3	ENSG00000108592.12	protein_coding	chr17	61907373	61909372	-	4.06e-12	9.853e-10	1	1	Normal	9.853e-10	1	0.0174523	0.0174523	0.0174523
HIN1L-promoter	HIN1L	ENSG00000118976.5	pseudogene	chr12	3946625	3948624	+	4.255e-05	0.01027	1	1	Normal	0.01027	3	0.0081183	0.0174471	0.0280839
LINC00518-promoter	LINC00518	ENSG00000183674.7	lincRNA	chr6	10435108	10437107	-	2.606e-09	6.324e-07	1	1	Normal	6.324e-07	1	0.0174326	0.0174326	0.0174326
RP11-631N16.2-promoter	RP11-631N16.2	ENSG00000257354.1	antisense	chr12	62994532	62996531	+	2.96e-14	7.194e-12	1	1	Normal	7.194e-12	2	0.0112793	0.017421	0.0235628
SUMO1P1-promoter	SUMO1P1	ENSG00000241721.1	pseudogene	chr20	52492097	52494096	-	2.382e-09	5.781e-07	0.9982	1	Normal	5.781e-07	5	0.000558891	0.0174171	0.133309
DDO-promoter	DDO	ENSG00000203797.5	protein_coding	chr6	110736766	110738765	-	6.938e-05	0.0167	0.9999	1	Normal	0.0167	6	0.000235403	0.0173815	0.0327749
ATP5G2-promoter	ATP5G2	ENSG00000135390.13	protein_coding	chr12	54071193	54073192	-	7.177e-08	1.742e-05	1	1	Normal	1.742e-05	2	0.00687065	0.0173575	0.0278443
RANBP17-promoter	RANBP17	ENSG00000204764.8	protein_coding	chr5	170286874	170288873	+	0.0001602	0.03815	0.9998	1	Normal	0.03815	4	0.0100166	0.0173248	0.0272418
MTMR7-promoter	MTMR7	ENSG00000003987.9	protein_coding	chr8	17271038	17273037	-	1.135e-06	0.0002753	1	1	Normal	0.0002753	9	0.000336559	0.0173192	0.0319757
GAPDH-promoter	GAPDH	ENSG00000111640.10	protein_coding	chr12	6641093	6643092	+	1.802e-27	4.374e-25	1	1	Normal	4.374e-25	5	0.00535231	0.0172864	0.0313695
RP11-697H9.2-promoter	RP11-697H9.2	ENSG00000256789.1	antisense	chr11	63403149	63405148	+	1.7e-14	4.123e-12	1	1	Normal	4.123e-12	1	0.0172831	0.0172831	0.0172831
ZNF484-promoter	ZNF484	ENSG00000127081.9	protein_coding	chr9	95640305	95642304	-	2.476e-24	6.01e-22	1	1	Normal	6.01e-22	2	0.010965	0.0172669	0.0235688
AP001992.1-promoter	AP001992.1	ENSG00000265344.1	miRNA	chr11	74657124	74659123	-	1.848e-06	0.0004485	1	1	Normal	0.0004485	1	0.0172661	0.0172661	0.0172661
RP11-539E17.5-promoter	RP11-539E17.5	ENSG00000253258.1	antisense	chr8	124195029	124197028	-	4.662e-07	0.0001131	1	1	Normal	0.0001131	3	0.0106448	0.0172535	0.0183676
SPAG6-promoter	SPAG6	ENSG00000077327.11	protein_coding	chr10	22632399	22634398	+	3.291e-15	8.084e-13	1	1	Normal	8.084e-13	8	0.00571373	0.017241	0.0275797
ALDH3B1-promoter	ALDH3B1	ENSG00000006534.11	protein_coding	chr11	67774048	67776047	+	0.0001486	0.03543	0.9994	1	Normal	0.03543	6	0.00211606	0.0172094	0.0289945
RP11-676J15.1-promoter	RP11-676J15.1	ENSG00000263958.1	lincRNA	chr18	70533623	70535622	+	8.59e-18	2.085e-15	1	1	Normal	2.085e-15	8	0.00234492	0.0172007	0.0427455
LY6K-promoter	LY6K	ENSG00000160886.9	protein_coding	chr8	143779529	143781528	+	9.748e-14	2.366e-11	1	1	Normal	2.366e-11	6	0.00178603	0.0171916	0.0729151
ADAM12-promoter	ADAM12	ENSG00000148848.10	protein_coding	chr10	128077025	128079024	-	3.739e-08	9.075e-06	1	1	Normal	9.075e-06	8	0.00282758	0.0171909	0.0330004
snoU13-promoter	snoU13	ENSG00000238395.1	snoRNA	chr12	49354620	49356619	-	8.576e-12	2.081e-09	1	1	Normal	2.081e-09	1	0.0171855	0.0171855	0.0171855
CFLAR-AS1-promoter	CFLAR-AS1	ENSG00000226312.3	antisense	chr2	202022547	202024546	-	5.593e-05	0.01348	0.9999	1	Normal	0.01348	1	0.017141	0.017141	0.017141
PHLDB3-promoter	PHLDB3	ENSG00000176531.6	protein_coding	chr19	44009088	44011087	-	1.603e-14	3.88e-12	1	1	Normal	3.88e-12	4	0.00328466	0.0171309	0.0343679
TCN1-promoter	TCN1	ENSG00000134827.3	protein_coding	chr11	59634049	59636048	-	2.08e-25	5.048e-23	1	1	Normal	5.048e-23	3	0.0127432	0.0171041	0.0651871
RP11-424I19.2-promoter	RP11-424I19.2	ENSG00000259182.1	lincRNA	chr15	101706735	101708734	+	1.066e-09	2.588e-07	1	1	Normal	2.588e-07	1	0.0170864	0.0170864	0.0170864
RPS10L-promoter	RPS10L	ENSG00000101278.6	pseudogene	chr20	820621	822620	-	4.296e-12	1.043e-09	1	1	Normal	1.043e-09	3	0.004616	0.0170808	0.0210196
LYST-promoter	LYST	ENSG00000143669.9	protein_coding	chr1	236046941	236048940	-	5.255e-06	0.001275	1	1	Normal	0.001275	1	0.0170762	0.0170762	0.0170762
SF3B2-promoter	SF3B2	ENSG00000087365.10	protein_coding	chr11	65816200	65818199	+	1.835e-08	4.455e-06	1	1	Normal	4.455e-06	10	0.00356781	0.0170216	0.0318936
KIAA1257-promoter	KIAA1257	ENSG00000114656.6	protein_coding	chr3	128721534	128723533	-	2.278e-08	5.529e-06	1	1	Normal	5.529e-06	6	0.0038786	0.0170125	0.0238823
HES6-promoter	HES6	ENSG00000144485.6	protein_coding	chr2	239149304	239151303	-	2.659e-05	0.006433	1	1	Normal	0.006433	2	0.00770596	0.0169856	0.0262653
CASP4-promoter	CASP4	ENSG00000196954.8	protein_coding	chr11	104840164	104842163	-	2.016e-08	4.892e-06	1	1	Normal	4.892e-06	1	0.0169793	0.0169793	0.0169793
SPNS3-promoter	SPNS3	ENSG00000182557.3	protein_coding	chr17	4334983	4336982	+	6.38e-19	1.548e-16	1	1	Normal	1.548e-16	3	0.00591282	0.0169092	0.0278246
PRRT3-AS1-promoter	PRRT3-AS1	ENSG00000230082.1	antisense	chr3	9987088	9989087	+	9.399e-11	2.281e-08	1	1	Normal	2.281e-08	3	0.0140039	0.016815	0.0188824
RP11-208P4.1-promoter	RP11-208P4.1	ENSG00000214210.4	pseudogene	chr3	163720254	163722253	-	3.46e-06	0.0008394	1	1	Normal	0.0008394	2	0.0156023	0.0168095	0.0180166
DIO3OS-promoter	DIO3OS	ENSG00000258498.2	lincRNA	chr14	102026769	102028768	-	1.521e-11	3.692e-09	1	1	Normal	3.692e-09	10	0.0067007	0.0167929	0.0593421
PODN-promoter	PODN	ENSG00000174348.9	protein_coding	chr1	53525854	53527853	+	7.042e-11	1.709e-08	1	1	Normal	1.709e-08	6	0.00025788	0.0167641	0.034929
RN7SL519P-promoter	RN7SL519P	ENSG00000243075.2	misc_RNA	chr12	51235613	51237612	-	3.701e-05	0.008943	1	1	Normal	0.008943	7	0.0065134	0.0167595	0.0193155
ROPN1L-promoter	ROPN1L	ENSG00000145491.7	protein_coding	chr5	10439636	10441635	+	1.06e-07	2.573e-05	1	1	Normal	2.573e-05	3	0.000284718	0.0167434	0.0248933
GFI1-promoter	GFI1	ENSG00000162676.7	protein_coding	chr1	92952434	92954433	-	9.778e-43	2.373e-40	1	1	Normal	2.373e-40	15	0.00194795	0.0167369	0.090617
RP11-304L19.12-promoter	RP11-304L19.12	ENSG00000259780.2	lincRNA	chr16	2286915	2288914	-	3.121e-19	7.575e-17	1	1	Normal	7.575e-17	6	0.00405963	0.0167361	0.0361373
METTL24-promoter	METTL24	ENSG00000053328.8	protein_coding	chr6	110679476	110681475	-	3.799e-12	9.221e-10	1	1	Normal	9.221e-10	4	0.00315107	0.0167274	0.0371258
PTGIR-promoter	PTGIR	ENSG00000160013.4	protein_coding	chr19	47128376	47130375	-	1.185e-17	2.875e-15	1	1	Normal	2.875e-15	3	0.0151141	0.0167201	0.0210443
RP11-272P10.2-promoter	RP11-272P10.2	ENSG00000234740.1	sense_intronic	chr9	13279187	13281186	-	7.999e-07	0.0001941	1	1	Normal	0.0001941	2	0.00603986	0.0167006	0.0273614
PIEZO2-promoter	PIEZO2	ENSG00000154864.7	protein_coding	chr18	11148588	11150587	-	4.662e-11	1.131e-08	1	1	Normal	1.131e-08	13	0.00326494	0.0166886	0.0237311
RP11-268G13.1-promoter	RP11-268G13.1	ENSG00000261411.1	lincRNA	chr20	11667972	11669971	-	3.515e-15	8.623e-13	1	1	Normal	8.623e-13	1	0.016682	0.016682	0.016682
BMS1P18-promoter	BMS1P18	ENSG00000215394.4	lincRNA	chr14	19887386	19889385	+	3.596e-08	8.728e-06	1	1	Normal	8.728e-06	3	0.011825	0.0166765	0.0182184
CCL1-promoter	CCL1	ENSG00000108702.3	protein_coding	chr17	32690251	32692250	-	9.595e-23	2.329e-20	1	1	Normal	2.329e-20	6	0.000882217	0.0166485	0.0526113
PCDHA12-promoter	PCDHA12	ENSG00000251664.2	protein_coding	chr5	140253058	140255057	+	1.668e-06	0.0004048	1	1	Normal	0.0004048	3	0.00328682	0.0166158	0.0205758
RP11-307N16.6-promoter	RP11-307N16.6	ENSG00000273167.1	protein_coding	chr13	24551839	24553838	+	6.586e-16	1.616e-13	1	1	Normal	1.616e-13	2	0.0100577	0.0166149	0.023172
EPB42-promoter	EPB42	ENSG00000166947.7	protein_coding	chr15	43513482	43515481	-	9.381e-07	0.0002276	1	1	Normal	0.0002276	3	0.00870017	0.0165965	0.017548
CTF1-promoter	CTF1	ENSG00000150281.6	protein_coding	chr16	30905928	30907927	+	1.486e-36	3.607e-34	1	1	Normal	3.607e-34	6	0.00270549	0.0165915	0.0391628
AC007036.4-promoter	AC007036.4	ENSG00000230751.1	sense_intronic	chr7	30178486	30180485	+	7.378e-11	1.791e-08	1	1	Normal	1.791e-08	1	0.01655	0.01655	0.01655
C1orf233-promoter	C1orf233	ENSG00000228594.1	protein_coding	chr1	1535477	1537476	-	2.362e-08	5.732e-06	1	1	Normal	5.732e-06	2	0.0144907	0.0165146	0.0185385
CLCA4-promoter	CLCA4	ENSG00000016602.8	protein_coding	chr1	87010761	87012760	+	5.827e-09	1.414e-06	1	1	Normal	1.414e-06	1	0.0164797	0.0164797	0.0164797
GPR125-promoter	GPR125	ENSG00000152990.9	protein_coding	chr4	22517678	22519677	-	4.858e-12	1.179e-09	1	1	Normal	1.179e-09	4	0.000416707	0.0164535	0.0214288
KCNQ1-AS1-promoter	KCNQ1-AS1	ENSG00000229414.2	antisense	chr11	2882799	2884798	-	5.061e-16	1.348e-13	1	1	Normal	1.348e-13	9	0.000857095	0.0164103	0.0426876
AADACL3-promoter	AADACL3	ENSG00000188984.7	protein_coding	chr1	12774118	12776117	+	0.0001944	0.0461	0.8321	1	Normal	0.0461	5	0.00209969	0.0164021	0.109733
NEXN-AS1-promoter	NEXN-AS1	ENSG00000235927.2	antisense	chr1	78355225	78357224	-	2.848e-06	0.0006909	1	1	Normal	0.0006909	1	0.0163929	0.0163929	0.0163929
MPG-promoter	MPG	ENSG00000103152.7	protein_coding	chr16	125006	127005	+	4.894e-28	1.188e-25	1	1	Normal	1.188e-25	6	0.00403674	0.0163821	0.0553648
RP11-196D18.4-promoter	RP11-196D18.4	ENSG00000234312.1	pseudogene	chr7	62575184	62577183	-	3.733e-10	9.061e-08	1	1	Normal	9.061e-08	1	0.0163806	0.0163806	0.0163806
TRIM9-promoter	TRIM9	ENSG00000100505.9	protein_coding	chr14	51562780	51564779	-	7.99e-07	0.0001939	1	1	Normal	0.0001939	1	0.0163794	0.0163794	0.0163794
RP11-1070N10.3-promoter	RP11-1070N10.3	ENSG00000258572.1	protein_coding	chr14	95980473	95982472	+	6.433e-08	1.561e-05	1	1	Normal	1.561e-05	1	0.0163521	0.0163521	0.0163521
HOXA7-promoter	HOXA7	ENSG00000122592.6	protein_coding	chr7	27197556	27199555	-	3.947e-35	9.578e-33	1	1	Normal	9.578e-33	9	0.00196799	0.016315	0.031474
RP11-800A3.7-promoter	RP11-800A3.7	ENSG00000257038.1	antisense	chr11	73020407	73022406	-	5.026e-18	1.22e-15	1	1	Normal	1.22e-15	6	0.000549474	0.0163133	0.0361031
OR10AE3P-promoter	OR10AE3P	ENSG00000272837.1	pseudogene	chr12	56040448	56042447	-	6.297e-11	1.528e-08	1	1	Normal	1.528e-08	1	0.0163108	0.0163108	0.0163108
MADD-promoter	MADD	ENSG00000110514.14	protein_coding	chr11	47288712	47290711	+	1.84e-06	0.0004466	0.9999	1	Normal	0.0004466	4	0.00197898	0.0162846	0.0380892
NETO1-promoter	NETO1	ENSG00000166342.14	protein_coding	chr18	70535382	70537381	-	3.788e-12	9.194e-10	1	1	Normal	9.194e-10	4	0.00797355	0.0162789	0.0199819
AC004076.7-promoter	AC004076.7	ENSG00000268533.1	protein_coding	chr19	57903551	57905550	+	6.021e-13	1.461e-10	1	1	Normal	1.461e-10	1	0.016257	0.016257	0.016257
OR5H14-promoter	OR5H14	ENSG00000236032.2	protein_coding	chr3	97866170	97868169	+	0.0001323	0.0316	0.9999	1	Normal	0.0316	1	0.0162524	0.0162524	0.0162524
MIR4489-promoter	MIR4489	ENSG00000265874.1	miRNA	chr11	65414663	65416662	+	9.613e-11	2.333e-08	1	1	Normal	2.333e-08	2	0.00181884	0.0162271	0.0306353
RP4-734G22.3-promoter	RP4-734G22.3	ENSG00000272078.1	antisense	chr1	10697298	10699297	+	3.928e-07	9.533e-05	1	1	Normal	9.533e-05	4	0.0122466	0.0162023	0.0214488
CNTNAP5-promoter	CNTNAP5	ENSG00000155052.14	protein_coding	chr2	124780864	124782863	+	1.312e-20	3.185e-18	1	1	Normal	3.185e-18	8	0.00301192	0.0161982	0.0282496
ARHGAP42P1-promoter	ARHGAP42P1	ENSG00000227817.4	pseudogene	chr2	132088431	132090430	-	3.623e-05	0.008756	1	1	Normal	0.008756	2	0.00126434	0.0161904	0.0311165
PHKG1-promoter	PHKG1	ENSG00000164776.5	protein_coding	chr7	56160690	56162689	-	6.408e-09	1.555e-06	1	1	Normal	1.555e-06	7	0.000701278	0.0161898	0.0270001
CTD-2265O21.7-promoter	CTD-2265O21.7	ENSG00000267735.1	antisense	chr19	12989783	12991782	+	3.025e-09	7.341e-07	1	1	Normal	7.341e-07	1	0.0161802	0.0161802	0.0161802
RP11-363E6.4-promoter	RP11-363E6.4	ENSG00000272425.1	lincRNA	chr8	82189806	82191805	-	2.571e-15	6.197e-13	1	1	Normal	6.197e-13	1	0.0161541	0.0161541	0.0161541
SERPINA1-promoter	SERPINA1	ENSG00000197249.8	protein_coding	chr14	94857031	94859030	-	6.722e-25	1.631e-22	1	1	Normal	1.631e-22	5	0.00282981	0.0161404	0.0417195
FLJ45079-promoter	FLJ45079	ENSG00000204283.2	protein_coding	chr17	75878660	75880659	-	5.438e-31	1.32e-28	1	1	Normal	1.32e-28	3	0.00719937	0.0161401	0.0505248
GPX1-promoter	GPX1	ENSG00000233276.2	protein_coding	chr3	49396034	49398033	-	5.152e-17	1.25e-14	1	1	Normal	1.25e-14	7	0.00269588	0.0161162	0.030749
CFD-promoter	CFD	ENSG00000197766.3	protein_coding	chr19	857453	859452	+	4.751e-21	1.153e-18	1	1	Normal	1.153e-18	3	0.00250443	0.0161106	0.0409188
AC073257.2-promoter	AC073257.2	ENSG00000237614.1	lincRNA	chr2	121301903	121303902	-	5.33e-06	0.001293	1	1	Normal	0.001293	1	0.0161084	0.0161084	0.0161084
KCNE1-promoter	KCNE1	ENSG00000180509.7	protein_coding	chr21	35884574	35886573	-	1.069e-09	2.594e-07	1	1	Normal	2.594e-07	1	0.016106	0.016106	0.016106
SUOX-promoter	SUOX	ENSG00000139531.8	protein_coding	chr12	56388964	56390963	+	2.393e-10	5.809e-08	1	1	Normal	5.809e-08	7	0.00195445	0.0160974	0.0285815
SSH3-promoter	SSH3	ENSG00000172830.8	protein_coding	chr11	67068919	67070918	+	5.015e-34	1.217e-31	1	1	Normal	1.217e-31	11	0.000424704	0.016094	0.0682658
ROBO2-promoter	ROBO2	ENSG00000185008.13	protein_coding	chr3	75953846	75955845	+	2.127e-14	5.174e-12	1	1	Normal	5.174e-12	1	0.0160936	0.0160936	0.0160936
TGFBI-promoter	TGFBI	ENSG00000120708.12	protein_coding	chr5	135362584	135364583	+	1.391e-15	3.503e-13	1	1	Normal	3.503e-13	10	0.00301945	0.0160925	0.0261449
FOXI2-promoter	FOXI2	ENSG00000186766.7	protein_coding	chr10	129533499	129535498	+	7.241e-16	1.886e-13	1	1	Normal	1.886e-13	13	0.0012985	0.0160912	0.0327831
RAB37-promoter	RAB37	ENSG00000172794.15	protein_coding	chr17	72664717	72666716	+	2.027e-14	4.931e-12	1	1	Normal	4.931e-12	2	0.00492214	0.016061	0.0271998
STAU2-AS1-promoter	STAU2-AS1	ENSG00000253302.1	lincRNA	chr8	74330239	74332238	+	3.655e-08	8.871e-06	1	1	Normal	8.871e-06	2	0.00154426	0.0160602	0.0305762
SMARCE1-promoter	SMARCE1	ENSG00000073584.14	protein_coding	chr17	38804761	38806760	-	7.01e-05	0.01687	0.9999	1	Normal	0.01687	1	0.0160534	0.0160534	0.0160534
RP11-753H16.3-promoter	RP11-753H16.3	ENSG00000258137.1	antisense	chr12	54745445	54747444	+	7.102e-09	1.724e-06	1	1	Normal	1.724e-06	2	0.00869176	0.0160442	0.0233966
ALOX5AP-promoter	ALOX5AP	ENSG00000132965.5	protein_coding	chr13	31307645	31309644	+	1.164e-19	2.825e-17	1	1	Normal	2.825e-17	4	0.00318136	0.0160397	0.0542188
LINC00567-promoter	LINC00567	ENSG00000259831.1	lincRNA	chr13	111465432	111467431	-	3.15e-06	0.0007641	1	1	Normal	0.0007641	2	0.0117497	0.0159957	0.0202418
RP11-104H15.8-promoter	RP11-104H15.8	ENSG00000263301.1	antisense	chr17	7346647	7348646	-	1.807e-19	4.385e-17	1	1	Normal	4.385e-17	11	0.000321503	0.0159849	0.036493
NR4A1-promoter	NR4A1	ENSG00000123358.15	protein_coding	chr12	52414616	52416615	+	5.689e-18	1.381e-15	1	1	Normal	1.381e-15	1	0.0159775	0.0159775	0.0159775
CDO1-promoter	CDO1	ENSG00000129596.4	protein_coding	chr5	115152652	115154651	-	9.085e-05	0.02181	0.9999	1	Normal	0.02181	4	0.00624483	0.0159715	0.0183861
MLC1-promoter	MLC1	ENSG00000100427.11	protein_coding	chr22	50524332	50526331	-	1.537e-09	3.732e-07	1	1	Normal	3.732e-07	6	0.00167967	0.0159629	0.0631626
A2M-AS1-promoter	A2M-AS1	ENSG00000245105.1	antisense	chr12	9215773	9217772	+	7.47e-06	0.001811	1	1	Normal	0.001811	9	0.00918048	0.015931	0.0397938
RP1-155D22.2-promoter	RP1-155D22.2	ENSG00000260422.1	lincRNA	chr6	164506694	164508693	-	0.0001044	0.02501	0.9999	1	Normal	0.02501	6	0.00365093	0.0159277	0.0216934
AP006621.9-promoter	AP006621.9	ENSG00000269915.1	antisense	chr11	727048	729047	-	1.813e-09	4.4e-07	1	1	Normal	4.4e-07	1	0.0159254	0.0159254	0.0159254
AC004540.5-promoter	AC004540.5	ENSG00000214870.4	lincRNA	chr7	26436213	26438212	+	5.728e-07	0.000139	1	1	Normal	0.000139	4	0.00264498	0.0159247	0.0275681
Y_RNA-promoter	Y_RNA	ENSG00000200059.1	misc_RNA	chr16	2179852	2181851	+	5.132e-11	1.246e-08	1	1	Normal	1.246e-08	1	0.0159215	0.0159215	0.0159215
ADGB-promoter	ADGB	ENSG00000118492.12	protein_coding	chr6	146918101	146920100	+	3.07e-11	7.452e-09	1	1	Normal	7.452e-09	6	0.000432174	0.0159214	0.0304904
AP000350.10-promoter	AP000350.10	ENSG00000251357.4	protein_coding	chr22	24202375	24204374	+	3.932e-12	9.542e-10	1	1	Normal	9.542e-10	1	0.0159103	0.0159103	0.0159103
RARRES2P7-promoter	RARRES2P7	ENSG00000260812.1	pseudogene	chr16	34649119	34651118	-	3.474e-06	0.0008429	1	1	Normal	0.0008429	1	0.0158941	0.0158941	0.0158941
AC092902.1-promoter	AC092902.1	ENSG00000221681.1	miRNA	chr3	125551372	125553371	-	1.555e-13	3.775e-11	1	1	Normal	3.775e-11	2	0.0153201	0.0158927	0.0164654
AIFM2-promoter	AIFM2	ENSG00000042286.10	protein_coding	chr10	71892691	71894690	-	2.092e-17	5.076e-15	1	1	Normal	5.076e-15	9	0.000341797	0.0158904	0.0440866
EPOR-promoter	EPOR	ENSG00000187266.9	protein_coding	chr19	11495019	11497018	-	4.366e-20	1.06e-17	1	1	Normal	1.06e-17	4	0.0110683	0.0158802	0.0409256
NKX2-1-AS1-promoter	NKX2-1-AS1	ENSG00000253563.2	antisense	chr14	36986483	36988482	+	6.029e-21	1.463e-18	1	1	Normal	1.463e-18	8	0.00433054	0.0158774	0.0264304
AP000781.1-promoter	AP000781.1	ENSG00000266018.1	miRNA	chr11	57125196	57127195	+	1.058e-13	2.568e-11	1	1	Normal	2.568e-11	1	0.0158742	0.0158742	0.0158742
SETP11-promoter	SETP11	ENSG00000239570.1	pseudogene	chr3	150985228	150987227	+	2.066e-05	0.005001	1	1	Normal	0.005001	1	0.0158607	0.0158607	0.0158607
TRGJP1-promoter	TRGJP1	ENSG00000211692.1	TR_J_gene	chr7	38315920	38317919	-	1.062e-08	2.578e-06	1	1	Normal	2.578e-06	3	0.00671044	0.0158587	0.0248683
RP11-497E19.1-promoter	RP11-497E19.1	ENSG00000205562.1	lincRNA	chr14	85996333	85998332	-	2.287e-25	5.551e-23	1	1	Normal	5.551e-23	10	0.00376481	0.0158132	0.0264882
LENEP-promoter	LENEP	ENSG00000163352.5	protein_coding	chr1	154964062	154966061	+	2.435e-16	5.385e-14	1	1	Normal	5.385e-14	4	0.000906693	0.0158104	0.0251137
RN7SL684P-promoter	RN7SL684P	ENSG00000243959.2	misc_RNA	chr5	175974728	175976727	-	4.136e-12	1.004e-09	1	1	Normal	1.004e-09	6	0.00385106	0.015771	0.0507043
RTEL1-promoter	RTEL1	ENSG00000258366.3	protein_coding	chr20	62287163	62289162	+	1.332e-08	3.233e-06	1	1	Normal	3.233e-06	2	0.0147723	0.0157419	0.0167116
AC008155.2-promoter	AC008155.2	ENSG00000213238.5	pseudogene	chr7	137983230	137985229	-	1.239e-24	3.007e-22	1	1	Normal	3.007e-22	2	0.00538492	0.0157404	0.0260958
PABPC5-AS1-promoter	PABPC5-AS1	ENSG00000234161.1	antisense	chrX	90689999	90691998	-	5.208e-05	0.01256	0.9999	1	Normal	0.01256	2	0.014436	0.0157175	0.0169991
MACF1-promoter	MACF1	ENSG00000127603.19	protein_coding	chr1	39544988	39546987	+	7.631e-09	1.852e-06	1	1	Normal	1.852e-06	5	4.97697e-05	0.0157003	0.0293002
RP11-459F6.1-promoter	RP11-459F6.1	ENSG00000260867.1	antisense	chr16	58229016	58231015	+	1.082e-10	2.625e-08	1	1	Normal	2.625e-08	1	0.015682	0.015682	0.015682
FAM84A-promoter	FAM84A	ENSG00000162981.12	protein_coding	chr2	14770810	14772809	+	5.649e-21	1.371e-18	1	1	Normal	1.371e-18	7	0.000466638	0.0156794	0.0193222
AC009967.3-promoter	AC009967.3	ENSG00000214369.2	pseudogene	chr2	170644603	170646602	+	1.207e-10	2.929e-08	1	1	Normal	2.929e-08	1	0.0156642	0.0156642	0.0156642
PAQR7-promoter	PAQR7	ENSG00000182749.5	protein_coding	chr1	26197745	26199744	-	4.413e-16	1.078e-13	1	1	Normal	1.078e-13	5	0.000801928	0.0156428	0.036604
RP11-807H7.1-promoter	RP11-807H7.1	ENSG00000250846.2	lincRNA	chr4	66533679	66535678	+	1.614e-25	3.916e-23	1	1	Normal	3.916e-23	12	0.00220885	0.0156314	0.0356091
SULT1C4-promoter	SULT1C4	ENSG00000198075.5	protein_coding	chr2	108992367	108994366	+	1.726e-17	4.189e-15	1	1	Normal	4.189e-15	6	0.00122781	0.0156207	0.0520112
RP1-170O19.22-promoter	RP1-170O19.22	ENSG00000273433.1	processed_transcript	chr7	27192181	27194180	-	2.806e-23	6.809e-21	1	1	Normal	6.809e-21	8	0.00168055	0.0156089	0.0502447
RP1-170O19.14-promoter	RP1-170O19.14	ENSG00000253508.1	lincRNA	chr7	27233068	27235067	-	5.946e-18	1.443e-15	1	1	Normal	1.443e-15	5	0.00671184	0.0156024	0.0266598
RBM8B-promoter	RBM8B	ENSG00000258427.3	pseudogene	chr14	60862475	60864474	+	2.92e-05	0.007061	1	1	Normal	0.007061	1	0.0155951	0.0155951	0.0155951
C10orf10-promoter	C10orf10	ENSG00000165507.8	protein_coding	chr10	45474259	45476258	-	1.004e-22	2.438e-20	1	1	Normal	2.438e-20	6	0.00231441	0.0155715	0.0351564
RNF180-promoter	RNF180	ENSG00000164197.7	protein_coding	chr5	63459671	63461670	+	6.292e-19	1.527e-16	1	1	Normal	1.527e-16	9	0.00261406	0.01557	0.0485777
GXYLT2-promoter	GXYLT2	ENSG00000172986.8	protein_coding	chr3	72935224	72937223	+	2.89e-06	0.0007011	0.9918	1	Normal	0.0007011	2	0.00472815	0.015569	0.0264099
RP5-1050D4.4-promoter	RP5-1050D4.4	ENSG00000262678.1	antisense	chr17	4887761	4889760	+	5.607e-07	0.0001361	1	1	Normal	0.0001361	1	0.0155534	0.0155534	0.0155534
RNU6-921P-promoter	RNU6-921P	ENSG00000207089.1	snRNA	chr14	69202746	69204745	-	1.235e-12	2.999e-10	1	1	Normal	2.999e-10	1	0.0155532	0.0155532	0.0155532
NPPA-AS1-promoter	NPPA-AS1	ENSG00000242349.1	antisense	chr1	11899074	11901073	+	4.728e-13	1.147e-10	1	1	Normal	1.147e-10	1	0.015553	0.015553	0.015553
CTC-499B15.7-promoter	CTC-499B15.7	ENSG00000267646.1	antisense	chr19	11909414	11911413	-	2.479e-16	5.385e-14	1	1	Normal	5.385e-14	1	0.0155328	0.0155328	0.0155328
FCN2-promoter	FCN2	ENSG00000160339.11	protein_coding	chr9	137770654	137772653	+	5.791e-08	1.406e-05	1	1	Normal	1.406e-05	4	0.00780651	0.015518	0.0189649
ALS2CR11-promoter	ALS2CR11	ENSG00000155754.10	protein_coding	chr2	202483902	202485901	-	3.612e-06	0.0008762	1	1	Normal	0.0008762	7	0.000102609	0.015517	0.0285332
FAHD2CP-promoter	FAHD2CP	ENSG00000231584.4	pseudogene	chr2	96674299	96676298	+	2.326e-29	5.644e-27	1	1	Normal	5.644e-27	4	0.0106115	0.0155136	0.0356647
ZG16B-promoter	ZG16B	ENSG00000162078.7	protein_coding	chr16	2878170	2880169	+	2.067e-17	5.016e-15	1	1	Normal	5.016e-15	6	0.00375884	0.0155135	0.0359368
SCG5-promoter	SCG5	ENSG00000166922.4	protein_coding	chr15	32931877	32933876	+	1.754e-12	4.257e-10	1	1	Normal	4.257e-10	4	0.0105305	0.0155117	0.0429557
CYP2B7P1-promoter	CYP2B7P1	ENSG00000256612.3	pseudogene	chr19	41428124	41430123	+	1.653e-11	4.013e-09	1	1	Normal	4.013e-09	2	0.0131758	0.0155091	0.0178424
AKNA-promoter	AKNA	ENSG00000106948.12	protein_coding	chr9	117156686	117158685	-	5.957e-21	1.446e-18	1	1	Normal	1.446e-18	5	0.00347293	0.0154915	0.0995325
NBPF22P-promoter	NBPF22P	ENSG00000205449.7	pseudogene	chr5	85576278	85578277	+	3.194e-06	0.000775	1	1	Normal	0.000775	2	0.0018825	0.015458	0.0290335
SNORA40-promoter	SNORA40	ENSG00000212273.1	snoRNA	chr8	134656969	134658968	-	4.243e-11	1.03e-08	1	1	Normal	1.03e-08	1	0.0154474	0.0154474	0.0154474
yR211F11.2-promoter	yR211F11.2	ENSG00000213076.3	pseudogene	chr6	159343183	159345182	-	5.986e-09	1.453e-06	1	1	Normal	1.453e-06	1	0.0154072	0.0154072	0.0154072
FAM8A2P-promoter	FAM8A2P	ENSG00000254722.1	pseudogene	chr11	56099965	56101964	-	6.063e-11	1.472e-08	1	1	Normal	1.472e-08	1	0.0154041	0.0154041	0.0154041
ARHGAP42P2-promoter	ARHGAP42P2	ENSG00000231147.2	pseudogene	chr2	130761773	130763772	+	9.545e-07	0.0002316	1	1	Normal	0.0002316	3	0.0133207	0.015402	0.0296848
CDC42EP4-promoter	CDC42EP4	ENSG00000179604.8	protein_coding	chr17	71308315	71310314	-	1.082e-10	2.627e-08	1	1	Normal	2.627e-08	4	0.00122041	0.0153823	0.0600647
RP5-894D12.5-promoter	RP5-894D12.5	ENSG00000271820.1	lincRNA	chr6	170585851	170587850	-	1.047e-16	2.698e-14	1	1	Normal	2.698e-14	2	0.00624985	0.0153664	0.024483
DSCAM-promoter	DSCAM	ENSG00000171587.10	protein_coding	chr21	42219066	42221065	-	2.711e-07	6.58e-05	1	1	Normal	6.58e-05	8	0.00255696	0.0153561	0.0386999
LMOD3-promoter	LMOD3	ENSG00000163380.11	protein_coding	chr3	69172184	69174183	-	3.7e-10	8.98e-08	1	1	Normal	8.98e-08	2	0.002329	0.015355	0.0283811
MVB12B-promoter	MVB12B	ENSG00000196814.10	protein_coding	chr9	129087128	129089127	+	1.305e-10	3.167e-08	1	1	Normal	3.167e-08	2	0.0153253	0.015328	0.0153307
RP1-20B21.4-promoter	RP1-20B21.4	ENSG00000227751.1	antisense	chr1	17731256	17733255	+	1.051e-10	2.552e-08	1	1	Normal	2.552e-08	2	0.000741708	0.0153133	0.0298848
CTD-2235C13.3-promoter	CTD-2235C13.3	ENSG00000271815.1	lincRNA	chr5	74657585	74659584	+	3.199e-16	8.082e-14	1	1	Normal	8.082e-14	1	0.0153127	0.0153127	0.0153127
MPP2-promoter	MPP2	ENSG00000108852.10	protein_coding	chr17	41987069	41989068	-	2.59e-08	6.285e-06	1	1	Normal	6.285e-06	1	0.0153112	0.0153112	0.0153112
LINC00273-promoter	LINC00273	ENSG00000256642.1	lincRNA	chr16	33962504	33964503	-	2.767e-06	0.0006714	1	1	Normal	0.0006714	4	0.000402465	0.0153025	0.0258328
HOMER3-promoter	HOMER3	ENSG00000051128.14	protein_coding	chr19	19052071	19054070	-	1.249e-15	2.964e-13	1	1	Normal	2.964e-13	3	0.0014937	0.0153004	0.0192487
SEPT1-promoter	SEPT1	ENSG00000180096.7	protein_coding	chr16	30407313	30409312	-	6.041e-08	1.466e-05	1	1	Normal	1.466e-05	1	0.0152953	0.0152953	0.0152953
MRPL24-promoter	MRPL24	ENSG00000143314.8	protein_coding	chr1	156711383	156713382	-	7.865e-08	1.909e-05	1	1	Normal	1.909e-05	2	0.000341655	0.0152761	0.0302106
CTA-85E5.10-promoter	CTA-85E5.10	ENSG00000227117.2	antisense	chr22	30476470	30478469	-	3.884e-05	0.009381	1	1	Normal	0.009381	2	0.00228142	0.0152496	0.0282177
IGFBP4-promoter	IGFBP4	ENSG00000141753.5	protein_coding	chr17	38597702	38599701	+	3.341e-05	0.008077	0.9998	1	Normal	0.008077	6	0.00186592	0.0152315	0.0429827
CLTA-promoter	CLTA	ENSG00000122705.12	protein_coding	chr9	36188853	36190852	+	2.16e-20	5.243e-18	1	1	Normal	5.243e-18	3	0.00711678	0.0152123	0.0518656
RP11-156N15.1-promoter	RP11-156N15.1	ENSG00000251235.2	pseudogene	chr5	75670500	75672499	+	0.0001215	0.02906	0.9999	1	Normal	0.02906	1	0.0152068	0.0152068	0.0152068
HSBP1-promoter	HSBP1	ENSG00000230989.2	protein_coding	chr16	83839448	83841447	+	3.378e-08	8.2e-06	1	1	Normal	8.2e-06	4	0.00113323	0.0151869	0.026151
RP11-432M8.4-promoter	RP11-432M8.4	ENSG00000249427.1	pseudogene	chr5	17594504	17596503	-	5.838e-10	1.417e-07	1	1	Normal	1.417e-07	1	0.0151593	0.0151593	0.0151593
AC005253.2-promoter	AC005253.2	ENSG00000268030.1	antisense	chr19	18672371	18674370	-	2.311e-17	5.609e-15	1	1	Normal	5.609e-15	1	0.015158	0.015158	0.015158
CD68-promoter	CD68	ENSG00000129226.9	protein_coding	chr17	7480785	7482784	+	3.224e-19	7.824e-17	1	1	Normal	7.824e-17	6	0.00311641	0.015145	0.0345413
ITM2C-promoter	ITM2C	ENSG00000135916.11	protein_coding	chr2	231727354	231729353	+	4.78e-05	0.01153	1	1	Normal	0.01153	3	0.00112897	0.0151442	0.0222397
PTGDR2-promoter	PTGDR2	ENSG00000183134.4	protein_coding	chr11	60623445	60625444	-	2.884e-09	6.998e-07	1	1	Normal	6.998e-07	7	0.000274395	0.0151436	0.0293994
CARD10-promoter	CARD10	ENSG00000100065.10	protein_coding	chr22	37915550	37917549	-	1.213e-12	2.943e-10	1	1	Normal	2.943e-10	2	0.00386543	0.0151278	0.0263903
DCLK2-promoter	DCLK2	ENSG00000170390.10	protein_coding	chr4	150997426	150999425	+	3.19e-15	7.814e-13	1	1	Normal	7.814e-13	2	0.00939612	0.0151277	0.0208593
FBLN7-promoter	FBLN7	ENSG00000144152.8	protein_coding	chr2	112893962	112895961	+	1.261e-10	3.059e-08	1	1	Normal	3.059e-08	6	0.00560044	0.0151256	0.0209272
PLTP-promoter	PLTP	ENSG00000100979.10	protein_coding	chr20	44540795	44542794	-	1.105e-06	0.0002682	1	1	Normal	0.0002682	6	0.000884601	0.0151137	0.0570969
HOXA5-promoter	HOXA5	ENSG00000106004.4	protein_coding	chr7	27183288	27185287	-	3.914e-11	9.499e-09	1	1	Normal	9.499e-09	45	0.000340171	0.0150993	0.0428925
AKAP10-promoter	AKAP10	ENSG00000108599.10	protein_coding	chr17	19881657	19883656	-	4.293e-10	1.042e-07	1	1	Normal	1.042e-07	6	0.00243647	0.0150903	0.0244675
CCIN-promoter	CCIN	ENSG00000185972.4	protein_coding	chr9	36167389	36169388	+	1.959e-05	0.004743	1	1	Normal	0.004743	3	0.00682587	0.0150778	0.0169345
ZNF208-promoter	ZNF208	ENSG00000160321.10	protein_coding	chr19	22193752	22195751	-	1.702e-07	4.13e-05	1	1	Normal	4.13e-05	2	0.0128351	0.015053	0.0172709
KHNYN-promoter	KHNYN	ENSG00000100441.5	protein_coding	chr14	24896492	24898491	+	3.25e-22	7.888e-20	1	1	Normal	7.888e-20	3	0.010225	0.0150511	0.0355914
VWA1-promoter	VWA1	ENSG00000179403.10	protein_coding	chr1	1368241	1370240	+	3.51e-30	8.518e-28	1	1	Normal	8.518e-28	7	0.00189691	0.0150262	0.0334445
CLDN11-promoter	CLDN11	ENSG00000013297.6	protein_coding	chr3	170134653	170136652	+	4.826e-16	1.078e-13	1	1	Normal	1.078e-13	9	0.00212227	0.0150259	0.047347
ALMS1P-promoter	ALMS1P	ENSG00000163016.5	pseudogene	chr2	73870046	73872045	+	1.215e-16	2.698e-14	1	1	Normal	2.698e-14	10	0.00146815	0.0150199	0.0305211
CTD-2377O17.1-promoter	CTD-2377O17.1	ENSG00000271714.1	antisense	chr5	74159718	74161717	+	1.235e-05	0.002993	1	1	Normal	0.002993	3	0.00297366	0.0150173	0.0582758
Y_RNA-promoter	Y_RNA	ENSG00000223060.1	misc_RNA	chr19	56614785	56616784	+	6.303e-12	1.53e-09	1	1	Normal	1.53e-09	3	0.00870999	0.0150107	0.0301721
RP11-59D5__B.2-promoter	RP11-59D5__B.2	ENSG00000236345.1	antisense	chr6	64514729	64516728	+	1.364e-05	0.003306	1	1	Normal	0.003306	1	0.0150088	0.0150088	0.0150088
AC007228.5-promoter	AC007228.5	ENSG00000268352.1	lincRNA	chr19	57181636	57183635	+	1.326e-11	3.219e-09	1	1	Normal	3.219e-09	4	0.00862008	0.0149858	0.0278336
TBC1D9B-promoter	TBC1D9B	ENSG00000197226.8	protein_coding	chr5	179334860	179336859	-	3.804e-16	8.082e-14	1	1	Normal	8.082e-14	5	0.00566898	0.0149835	0.0229087
ANO4-promoter	ANO4	ENSG00000151572.12	protein_coding	chr12	101109304	101111303	+	1.241e-10	3.013e-08	1	1	Normal	3.013e-08	3	0.00165367	0.0149471	0.0162146
RN7SL805P-promoter	RN7SL805P	ENSG00000264756.1	misc_RNA	chr17	61915343	61917342	+	1.012e-23	2.455e-21	1	1	Normal	2.455e-21	2	0.0132463	0.0149387	0.0166311
C1QL3-promoter	C1QL3	ENSG00000165985.8	protein_coding	chr10	16564005	16566004	-	1.639e-08	3.977e-06	1	1	Normal	3.977e-06	5	0.00368392	0.014892	0.0314408
LINC00488-promoter	LINC00488	ENSG00000214381.4	lincRNA	chr3	108895012	108897011	+	1.823e-14	4.419e-12	1	1	Normal	4.419e-12	3	0.0075852	0.014892	0.0534908
RP11-259G18.1-promoter	RP11-259G18.1	ENSG00000261575.2	pseudogene	chr17	44342403	44344402	+	9.687e-07	0.0002351	1	1	Normal	0.0002351	3	0.000186817	0.0148752	0.0472052
KIAA1614-promoter	KIAA1614	ENSG00000135835.6	protein_coding	chr1	180880290	180882289	+	2.355e-16	5.385e-14	1	1	Normal	5.385e-14	7	0.000145838	0.0148679	0.0479808
LRRC17-promoter	LRRC17	ENSG00000128606.8	protein_coding	chr7	102551438	102553437	+	5.085e-08	1.234e-05	1	1	Normal	1.234e-05	5	0.00835131	0.0148636	0.0309522
RP11-849F2.8-promoter	RP11-849F2.8	ENSG00000269928.1	lincRNA	chr17	8128799	8130798	-	1.061e-12	2.574e-10	1	1	Normal	2.574e-10	3	0.0117704	0.0148319	0.0332421
CTD-3195I5.3-promoter	CTD-3195I5.3	ENSG00000262692.1	antisense	chr17	3622922	3624921	+	5.607e-21	1.361e-18	1	1	Normal	1.361e-18	1	0.0148139	0.0148139	0.0148139
AC005104.3-promoter	AC005104.3	ENSG00000223374.1	antisense	chr2	242292520	242294519	-	5.53e-10	1.342e-07	1	1	Normal	1.342e-07	2	0.00187158	0.0147958	0.02772
SYN2-promoter	SYN2	ENSG00000157152.12	processed_transcript	chr3	12043876	12045875	+	1.773e-05	0.004294	1	1	Normal	0.004294	5	0.000405648	0.0147905	0.0166581
SNORD6-promoter	SNORD6	ENSG00000202314.1	snoRNA	chr11	93464741	93466740	-	3.293e-13	7.992e-11	1	1	Normal	7.992e-11	6	0.00123979	0.0147649	0.059921
SNORA1-promoter	SNORA1	ENSG00000206834.1	snoRNA	chr11	93465300	93467299	-	5.553e-13	1.348e-10	0.9999	1	Normal	1.348e-10	8	0.00287437	0.0147649	0.103407
RP11-83B20.1-promoter	RP11-83B20.1	ENSG00000214650.2	lincRNA	chr12	124995768	124997767	+	5.171e-05	0.01247	0.9993	1	Normal	0.01247	2	0.00233306	0.014763	0.027193
ZNF471-promoter	ZNF471	ENSG00000196263.3	protein_coding	chr19	57017212	57019211	+	4.548e-21	1.104e-18	1	1	Normal	1.104e-18	7	0.00318114	0.0147481	0.035791
MYCNOS-promoter	MYCNOS	ENSG00000233718.1	antisense	chr2	16082372	16084371	-	9.812e-21	2.381e-18	1	1	Normal	2.381e-18	3	0.00105307	0.0147445	0.026751
RP11-527L4.6-promoter	RP11-527L4.6	ENSG00000267420.1	lincRNA	chr17	42002931	42004930	+	6.509e-05	0.01567	0.9999	1	Normal	0.01567	3	0.0079574	0.0147445	0.0277345
UCN2-promoter	UCN2	ENSG00000145040.3	protein_coding	chr3	48601207	48603206	-	1.853e-14	4.5e-12	1	1	Normal	4.5e-12	4	0.00833248	0.0146829	0.0222524
GRM5-promoter	GRM5	ENSG00000168959.10	protein_coding	chr11	88799114	88801113	-	8.113e-05	0.0195	0.9999	1	Normal	0.0195	3	0.00434986	0.0146714	0.0167672
CTC-419K13.1-promoter	CTC-419K13.1	ENSG00000248673.1	lincRNA	chr5	73832802	73834801	-	6.826e-20	1.657e-17	1	1	Normal	1.657e-17	1	0.0146664	0.0146664	0.0146664
NXNL2-promoter	NXNL2	ENSG00000130045.11	protein_coding	chr9	91148016	91150015	+	6.291e-10	1.527e-07	1	1	Normal	1.527e-07	2	0.0120101	0.014641	0.0172719
RGS17-promoter	RGS17	ENSG00000091844.3	protein_coding	chr6	153452385	153454384	-	5.829e-19	1.415e-16	1	1	Normal	1.415e-16	4	0.00798306	0.0146354	0.0237177
ALG1L2-promoter	ALG1L2	ENSG00000251287.4	pseudogene	chr3	129798674	129800673	+	2.495e-08	6.056e-06	0.9999	1	Normal	6.056e-06	4	0.00111796	0.0146316	0.0650954
MED13L-promoter	MED13L	ENSG00000123066.3	protein_coding	chr12	116715144	116717143	-	2.113e-10	5.128e-08	1	1	Normal	5.128e-08	2	0.0039376	0.0146296	0.0253216
TSPAN14-promoter	TSPAN14	ENSG00000108219.10	protein_coding	chr10	82211922	82213921	+	1.303e-17	3.164e-15	1	1	Normal	3.164e-15	4	0.00447392	0.0146162	0.0353891
Z95704.3-promoter	Z95704.3	ENSG00000250238.1	pseudogene	chr4	107001	109000	-	2.412e-13	5.853e-11	1	1	Normal	5.853e-11	4	0.00652373	0.0146035	0.0220386
RNU6-1010P-promoter	RNU6-1010P	ENSG00000199627.1	snRNA	chr7	130739752	130741751	-	1.7e-12	4.126e-10	1	1	Normal	4.126e-10	1	0.0145682	0.0145682	0.0145682
TUBGCP2-promoter	TUBGCP2	ENSG00000130640.9	protein_coding	chr10	135125842	135127841	-	6.288e-09	1.526e-06	1	1	Normal	1.526e-06	3	0.0128985	0.0145618	0.0353766
EMID1-promoter	EMID1	ENSG00000186998.11	protein_coding	chr22	29599840	29601839	+	4.261e-13	1.034e-10	1	1	Normal	1.034e-10	6	0.000240063	0.0145497	0.0448875
C1orf200-promoter	C1orf200	ENSG00000179840.5	protein_coding	chr1	9714645	9716644	-	1.539e-37	3.736e-35	1	1	Normal	3.736e-35	5	0.000615807	0.0145352	0.0518702
ERMP1-promoter	ERMP1	ENSG00000099219.9	protein_coding	chr9	5833118	5835117	-	7.118e-08	1.728e-05	1	1	Normal	1.728e-05	3	0.00880076	0.0145034	0.0260019
CNTNAP2-promoter	CNTNAP2	ENSG00000174469.13	protein_coding	chr7	145811453	145813452	+	1.529e-18	3.711e-16	1	1	Normal	3.711e-16	11	0.000972961	0.0144872	0.0340267
RP11-63G10.3-promoter	RP11-63G10.3	ENSG00000272226.1	lincRNA	chr1	59279015	59281014	-	3.594e-09	8.723e-07	1	1	Normal	8.723e-07	6	0.00033259	0.0144767	0.0226329
PHBP7-promoter	PHBP7	ENSG00000213711.3	pseudogene	chr9	88511818	88513817	+	2.863e-09	6.948e-07	1	1	Normal	6.948e-07	1	0.0144723	0.0144723	0.0144723
AURKAIP1-promoter	AURKAIP1	ENSG00000175756.9	protein_coding	chr1	1310876	1312875	-	6.358e-11	1.543e-08	1	1	Normal	1.543e-08	3	0.00192943	0.0144589	0.022719
GRIN2C-promoter	GRIN2C	ENSG00000161509.9	protein_coding	chr17	72857628	72859627	-	5.179e-10	1.257e-07	1	1	Normal	1.257e-07	1	0.0144545	0.0144545	0.0144545
RP11-73M7.6-promoter	RP11-73M7.6	ENSG00000235790.3	antisense	chr1	32107650	32109649	+	2.776e-06	0.0006736	1	1	Normal	0.0006736	1	0.0144423	0.0144423	0.0144423
ASIC3-promoter	ASIC3	ENSG00000213199.3	protein_coding	chr7	150743379	150745378	+	1.224e-10	2.97e-08	1	1	Normal	2.97e-08	4	0.00365288	0.0144416	0.0358891
MGST2-promoter	MGST2	ENSG00000085871.4	protein_coding	chr4	140584922	140586921	+	2.948e-12	7.154e-10	1	1	Normal	7.154e-10	4	0.00776581	0.0144398	0.01825
HLX-promoter	HLX	ENSG00000136630.11	protein_coding	chr1	221049699	221051698	+	1.521e-34	3.692e-32	1	1	Normal	3.692e-32	8	0.00225855	0.0144368	0.0436312
CXCL1-promoter	CXCL1	ENSG00000163739.4	protein_coding	chr4	74733110	74735109	+	4.267e-15	1.024e-12	1	1	Normal	1.024e-12	9	0.000582206	0.0144365	0.0240348
NLGN3-promoter	NLGN3	ENSG00000196338.8	protein_coding	chrX	70362681	70364680	+	8.192e-13	1.988e-10	1	1	Normal	1.988e-10	9	0.00716762	0.01443	0.034657
SNORA11B-promoter	SNORA11B	ENSG00000221102.1	snoRNA	chr14	91590769	91592768	+	2.926e-24	7.103e-22	1	1	Normal	7.103e-22	4	0.00214242	0.0144291	0.030377
AVP-promoter	AVP	ENSG00000101200.5	protein_coding	chr20	3065371	3067370	-	5.207e-09	1.264e-06	1	1	Normal	1.264e-06	8	0.000694584	0.0144255	0.0236565
RP11-19O2.2-promoter	RP11-19O2.2	ENSG00000250448.1	antisense	chr5	16178347	16180346	+	4.778e-28	1.16e-25	1	1	Normal	1.16e-25	17	0.00268759	0.0144169	0.0680133
VPS72-promoter	VPS72	ENSG00000163159.7	protein_coding	chr1	151167798	151169797	-	0.0001023	0.02453	0.9999	1	Normal	0.02453	1	0.0144043	0.0144043	0.0144043
SNORA40-promoter	SNORA40	ENSG00000252188.1	snoRNA	chr7	138309925	138311924	-	8.367e-14	2.032e-11	1	1	Normal	2.032e-11	1	0.0143977	0.0143977	0.0143977
RP11-731F5.2-promoter	RP11-731F5.2	ENSG00000253364.1	lincRNA	chr14	106115395	106117394	-	1.274e-08	3.093e-06	1	1	Normal	3.093e-06	1	0.0143889	0.0143889	0.0143889
GNMT-promoter	GNMT	ENSG00000124713.5	protein_coding	chr6	42926496	42928495	+	7.834e-14	1.902e-11	1	1	Normal	1.902e-11	27	0.00189337	0.0143833	0.0491301
SERP2-promoter	SERP2	ENSG00000151778.6	protein_coding	chr13	44945801	44947800	+	5.149e-11	1.25e-08	1	1	Normal	1.25e-08	3	0.0102041	0.0143788	0.0162719
GAPT-promoter	GAPT	ENSG00000175857.4	protein_coding	chr5	57785262	57787261	+	6.94e-11	1.684e-08	1	1	Normal	1.684e-08	3	0.000619811	0.0143683	0.0603658
AC002539.1-promoter	AC002539.1	ENSG00000230258.2	antisense	chr17	68125001	68127000	-	4.374e-14	1.062e-11	1	1	Normal	1.062e-11	2	0.0138917	0.0143615	0.0148312
P4HA3-promoter	P4HA3	ENSG00000149380.7	protein_coding	chr11	74022703	74024702	-	1.281e-09	3.109e-07	1	1	Normal	3.109e-07	7	0.00228006	0.0143601	0.0385973
RP11-314A15.2-promoter	RP11-314A15.2	ENSG00000230039.1	pseudogene	chrX	65042092	65044091	-	2.254e-05	0.005455	1	1	Normal	0.005455	3	0.00246774	0.0143554	0.0314224
LIN9-promoter	LIN9	ENSG00000183814.11	protein_coding	chr1	226497571	226499570	-	1.197e-16	2.698e-14	1	1	Normal	2.698e-14	5	0.0019644	0.0143503	0.0221261
FAM65A-promoter	FAM65A	ENSG00000039523.13	protein_coding	chr16	67550321	67552320	+	2.118e-12	5.139e-10	1	1	Normal	5.139e-10	1	0.0143475	0.0143475	0.0143475
HLA-J-promoter	HLA-J	ENSG00000204622.6	pseudogene	chr6	29972360	29974359	+	1.192e-11	2.894e-09	1	1	Normal	2.894e-09	16	0.00310283	0.0143403	0.054438
PRR18-promoter	PRR18	ENSG00000176381.4	protein_coding	chr6	166721937	166723936	-	6.286e-11	1.526e-08	1	1	Normal	1.526e-08	7	0.00154402	0.014334	0.0255044
HK2-promoter	HK2	ENSG00000159399.5	protein_coding	chr2	75059108	75061107	+	1.101e-19	2.671e-17	1	1	Normal	2.671e-17	5	0.00094121	0.014327	0.0667328
RPL15P4-promoter	RPL15P4	ENSG00000225499.1	pseudogene	chr6	31493891	31495890	+	0.0001219	0.02914	0.9999	1	Normal	0.02914	1	0.014318	0.014318	0.014318
RUFY4-promoter	RUFY4	ENSG00000188282.8	protein_coding	chr2	218897683	218899682	+	9.915e-12	2.406e-09	1	1	Normal	2.406e-09	6	0.00012759	0.0143124	0.0510813
METAP1D-promoter	METAP1D	ENSG00000172878.9	protein_coding	chr2	172862490	172864489	+	4.144e-05	0.01001	1	1	Normal	0.01001	3	0.00136947	0.0143105	0.0237392
U3-promoter	U3	ENSG00000238297.1	snoRNA	chr7	107640428	107642427	-	3.376e-05	0.00816	1	1	Normal	0.00816	3	0.00236899	0.0142989	0.0247482
RP11-927P21.4-promoter	RP11-927P21.4	ENSG00000265982.1	pseudogene	chr17	62775056	62777055	-	9.05e-11	2.196e-08	1	1	Normal	2.196e-08	7	1.33596e-05	0.0142966	0.0311347
XXbac-BPG181M17.5-promoter	XXbac-BPG181M17.5	ENSG00000248993.1	protein_coding	chr6	32920900	32922899	-	1.415e-21	3.433e-19	1	1	Normal	3.433e-19	9	0.000838915	0.0142921	0.0718009
MIR130A-promoter	MIR130A	ENSG00000208009.1	miRNA	chr11	57406671	57408670	+	4.751e-15	1.159e-12	1	1	Normal	1.159e-12	5	0.000144879	0.0142848	0.0332372
AC009487.5-promoter	AC009487.5	ENSG00000251621.1	3prime_overlapping_ncrna	chr2	162278526	162280525	+	6.87e-20	1.667e-17	1	1	Normal	1.667e-17	6	0.00423103	0.0142727	0.0357491
FBXO17-promoter	FBXO17	ENSG00000269190.1	protein_coding	chr19	39466551	39468550	-	3.053e-05	0.007381	1	1	Normal	0.007381	4	0.00293424	0.0142688	0.0198217
CHRNB1-promoter	CHRNB1	ENSG00000170175.6	protein_coding	chr17	7346380	7348379	+	1.482e-15	3.503e-13	1	1	Normal	3.503e-13	7	0.000321503	0.0142671	0.0198172
ROBO4-promoter	ROBO4	ENSG00000154133.10	protein_coding	chr11	124768397	124770396	-	2.438e-21	5.916e-19	1	1	Normal	5.916e-19	3	0.00428702	0.0142663	0.0537805
DARC-promoter	DARC	ENSG00000213088.5	protein_coding	chr1	159171097	159173096	+	9.261e-06	0.002245	1	1	Normal	0.002245	2	0.00379845	0.0142629	0.0247273
KB-1991G8.1-promoter	KB-1991G8.1	ENSG00000253217.1	lincRNA	chr8	101347823	101349822	+	5.484e-05	0.01322	0.9999	1	Normal	0.01322	3	0.0117969	0.014256	0.0178501
HOXB-AS2-promoter	HOXB-AS2	ENSG00000239552.2	antisense	chr17	46632624	46634623	+	2.707e-17	6.569e-15	1	1	Normal	6.569e-15	3	0.0067104	0.0142511	0.0341723
ZNF418-promoter	ZNF418	ENSG00000196724.8	protein_coding	chr19	58446762	58448761	-	1.07e-05	0.002593	1	1	Normal	0.002593	8	0.00164297	0.0142369	0.036395
GAGE12C-promoter	GAGE12C	ENSG00000237671.3	protein_coding	chrX	49294814	49296813	+	3.802e-07	9.228e-05	1	1	Normal	9.228e-05	1	0.0142195	0.0142195	0.0142195
AC079896.1-promoter	AC079896.1	ENSG00000231781.1	lincRNA	chr2	82232825	82234824	-	4.394e-09	1.067e-06	1	1	Normal	1.067e-06	1	0.0142174	0.0142174	0.0142174
LY6G6C-promoter	LY6G6C	ENSG00000204421.2	protein_coding	chr6	31689623	31691622	-	6.316e-14	1.533e-11	1	1	Normal	1.533e-11	24	0.00109519	0.0141802	0.0320205
AC093267.1-promoter	AC093267.1	ENSG00000212114.1	miRNA	chr5	122112223	122114222	-	3.634e-07	8.819e-05	1	1	Normal	8.819e-05	1	0.0141721	0.0141721	0.0141721
LINC00521-promoter	LINC00521	ENSG00000175699.8	processed_transcript	chr14	94461616	94463615	+	5.554e-07	0.0001348	1	1	Normal	0.0001348	6	0.00720799	0.0141583	0.0353899
CNTLN-promoter	CNTLN	ENSG00000044459.10	protein_coding	chr9	17132980	17134979	+	5.001e-05	0.01206	1	1	Normal	0.01206	3	0.00912027	0.0141435	0.0150895
ZNF573-promoter	ZNF573	ENSG00000189144.9	protein_coding	chr19	38307941	38309940	-	1.283e-11	3.115e-09	1	1	Normal	3.115e-09	5	0.00647715	0.0141254	0.0171793
ELL2P1-promoter	ELL2P1	ENSG00000227295.2	pseudogene	chr1	158147546	158149545	-	1.478e-10	3.588e-08	1	1	Normal	3.588e-08	5	0.00392336	0.0141233	0.0609892
ZFP42-promoter	ZFP42	ENSG00000179059.5	protein_coding	chr4	188914925	188916924	+	1.6e-29	3.884e-27	1	1	Normal	3.884e-27	11	0.00882708	0.014117	0.0399462
RP4-765H13.1-promoter	RP4-765H13.1	ENSG00000255778.1	lincRNA	chr12	126673924	126675923	+	4.846e-07	0.0001176	1	1	Normal	0.0001176	2	0.0131677	0.0141112	0.0150546
AC060834.2-promoter	AC060834.2	ENSG00000197320.4	pseudogene	chr7	9763870	9765869	+	8.591e-07	0.0002085	1	1	Normal	0.0002085	1	0.0140435	0.0140435	0.0140435
RP11-159H22.2-promoter	RP11-159H22.2	ENSG00000254862.1	antisense	chr11	27491276	27493275	+	1.298e-07	3.15e-05	1	1	Normal	3.15e-05	2	0.000693525	0.0140422	0.027391
AC004637.1-promoter	AC004637.1	ENSG00000267304.1	antisense	chr19	3670580	3672579	+	1.036e-29	2.514e-27	1	1	Normal	2.514e-27	5	0.0100386	0.0140012	0.0252384
SNORA62-promoter	SNORA62	ENSG00000201157.1	snoRNA	chr8	18835129	18837128	+	5.331e-07	0.0001294	1	1	Normal	0.0001294	1	0.0139995	0.0139995	0.0139995
RNU1-114P-promoter	RNU1-114P	ENSG00000202167.1	snRNA	chr1	149146880	149148879	-	4.463e-05	0.01077	1	1	Normal	0.01077	6	0.00334783	0.0139976	0.0196065
DHRS4-promoter	DHRS4	ENSG00000157326.14	protein_coding	chr14	24420795	24422794	+	1.581e-07	3.837e-05	1	1	Normal	3.837e-05	3	0.00072738	0.0139891	0.0414502
RHOQ-promoter	RHOQ	ENSG00000119729.6	protein_coding	chr2	46766945	46768944	+	9.285e-13	2.253e-10	1	1	Normal	2.253e-10	2	0.00347723	0.0139881	0.0244989
PAPSS2-promoter	PAPSS2	ENSG00000198682.8	protein_coding	chr10	89417370	89419369	+	4.738e-05	0.01143	1	1	Normal	0.01143	4	0.005022	0.0139875	0.016332
RP5-1039K5.16-promoter	RP5-1039K5.16	ENSG00000222044.1	antisense	chr22	38430236	38432235	-	1.33e-09	3.227e-07	1	1	Normal	3.227e-07	1	0.0139779	0.0139779	0.0139779
SH3PXD2A-promoter	SH3PXD2A	ENSG00000107957.12	protein_coding	chr10	105615302	105617301	-	1.544e-11	3.747e-09	1	1	Normal	3.747e-09	4	0.0041483	0.0139658	0.032928
KLHL21-promoter	KLHL21	ENSG00000162413.12	protein_coding	chr1	6674668	6676667	-	3.286e-07	7.975e-05	1	1	Normal	7.975e-05	3	0.00331975	0.0139655	0.0184649
TBX5-AS1-promoter	TBX5-AS1	ENSG00000255399.2	antisense	chr12	114843996	114845995	+	1.505e-13	3.654e-11	1	1	Normal	3.654e-11	4	0.00130773	0.013957	0.0231226
RP11-2F9.3-promoter	RP11-2F9.3	ENSG00000223877.3	pseudogene	chr15	22440849	22442848	-	2.825e-09	6.858e-07	1	1	Normal	6.858e-07	2	0.0106211	0.013955	0.017289
LPCAT2-promoter	LPCAT2	ENSG00000087253.7	protein_coding	chr16	55540910	55542909	+	3.945e-09	9.576e-07	1	1	Normal	9.576e-07	4	0.0048775	0.0139534	0.0173871
GLT1D1-promoter	GLT1D1	ENSG00000151948.7	protein_coding	chr12	129335972	129337971	+	3.443e-15	8.353e-13	1	1	Normal	8.353e-13	6	0.0002001	0.0139409	0.0234281
PLCB4-promoter	PLCB4	ENSG00000101333.12	protein_coding	chr20	9047410	9049409	+	2.044e-12	4.962e-10	1	1	Normal	4.962e-10	3	0.0108762	0.0139398	0.0201778
FLT1-promoter	FLT1	ENSG00000102755.6	protein_coding	chr13	29069266	29071265	-	6.538e-11	1.587e-08	1	1	Normal	1.587e-08	5	0.00131778	0.0139381	0.0286745
SOX18-promoter	SOX18	ENSG00000203883.5	protein_coding	chr20	62680995	62682994	-	1.098e-05	0.002661	1	1	Normal	0.002661	9	0.000230847	0.01392	0.0220719
CTC-228N24.1-promoter	CTC-228N24.1	ENSG00000230561.3	lincRNA	chr5	127037082	127039081	+	7.141e-11	1.733e-08	1	1	Normal	1.733e-08	1	0.0138965	0.0138965	0.0138965
ELMO3-promoter	ELMO3	ENSG00000102890.10	protein_coding	chr16	67231014	67233013	+	8.701e-24	2.112e-21	1	1	Normal	2.112e-21	6	0.00119305	0.0138782	0.0449256
BOLL-promoter	BOLL	ENSG00000152430.13	protein_coding	chr2	198651487	198653486	-	4.501e-06	0.001092	1	1	Normal	0.001092	2	0.0089512	0.0138764	0.0188017
FOXO1B-promoter	FOXO1B	ENSG00000214295.4	pseudogene	chr5	180527667	180529666	-	2.631e-05	0.006364	1	1	Normal	0.006364	1	0.0138685	0.0138685	0.0138685
KSR1P1-promoter	KSR1P1	ENSG00000229485.1	pseudogene	chr10	42644998	42646997	-	2.83e-07	6.867e-05	1	1	Normal	6.867e-05	2	0.006089	0.0138605	0.021632
RP11-387H17.6-promoter	RP11-387H17.6	ENSG00000265799.1	lincRNA	chr17	38170959	38172958	-	9.691e-08	2.352e-05	1	1	Normal	2.352e-05	3	0.00611004	0.0138448	0.0372045
MIR200C-promoter	MIR200C	ENSG00000207713.1	miRNA	chr12	7070862	7072861	+	6.301e-08	1.529e-05	1	1	Normal	1.529e-05	6	0.00148552	0.0138373	0.0549163
BAGE2-promoter	BAGE2	ENSG00000187172.11	pseudogene	chr21	11098981	11100980	-	7.151e-06	0.001734	1	1	Normal	0.001734	4	0.00107439	0.0138299	0.0190789
RNASE7-promoter	RNASE7	ENSG00000165799.4	protein_coding	chr14	21508385	21510384	+	1.013e-20	2.46e-18	1	1	Normal	2.46e-18	5	0.00304489	0.0138232	0.071159
S100A9-promoter	S100A9	ENSG00000163220.10	protein_coding	chr1	153328330	153330329	+	2.1e-35	5.097e-33	1	1	Normal	5.097e-33	10	0.0104436	0.0138021	0.0405965
RP11-284F21.7-promoter	RP11-284F21.7	ENSG00000229953.1	antisense	chr1	156631217	156633216	-	2.154e-35	5.227e-33	1	1	Normal	5.227e-33	3	0.00567	0.0137806	0.0165154
RP11-725P16.2-promoter	RP11-725P16.2	ENSG00000272769.1	lincRNA	chr2	133104871	133106870	-	2.699e-11	6.55e-09	1	1	Normal	6.55e-09	4	0.00110204	0.0137786	0.0421522
FGFR1-promoter	FGFR1	ENSG00000077782.15	protein_coding	chr8	38326353	38328352	-	5.698e-06	0.001382	1	1	Normal	0.001382	7	0.000716014	0.0137729	0.0207656
PRAMEF21-promoter	PRAMEF21	ENSG00000204486.3	protein_coding	chr1	13514066	13516065	+	2.754e-07	6.685e-05	1	1	Normal	6.685e-05	1	0.0137682	0.0137682	0.0137682
hsa-mir-6080-promoter	hsa-mir-6080	ENSG00000215769.4	processed_transcript	chr17	62778118	62780117	-	2.813e-16	8.082e-14	1	1	Normal	8.082e-14	8	0.00329681	0.0137607	0.0442151
RP11-775D22.2-promoter	RP11-775D22.2	ENSG00000229196.3	antisense	chr7	129779571	129781570	+	8.62e-19	2.092e-16	1	1	Normal	2.092e-16	4	0.00486335	0.0137555	0.0212348
N4BP3-promoter	N4BP3	ENSG00000145911.5	protein_coding	chr5	177538444	177540443	+	0.0001092	0.02615	0.9999	1	Normal	0.02615	4	5.31826e-05	0.0137494	0.0240188
KRTAP5-9-promoter	KRTAP5-9	ENSG00000254997.2	protein_coding	chr11	71257466	71259465	+	1.335e-06	0.0003239	1	1	Normal	0.0003239	6	0.00239224	0.0137252	0.040346
PPP1R2P1-promoter	PPP1R2P1	ENSG00000234515.1	pseudogene	chr6	32847626	32849625	-	1.121e-05	0.002717	1	1	Normal	0.002717	11	0.000839269	0.0137114	0.0367671
RIMKLB-promoter	RIMKLB	ENSG00000166532.11	protein_coding	chr12	8832196	8834195	+	2.318e-15	5.659e-13	1	1	Normal	5.659e-13	5	0.0039669	0.0136996	0.0347408
TDRKH-promoter	TDRKH	ENSG00000182134.11	protein_coding	chr1	151763893	151765892	-	2.929e-13	7.108e-11	1	1	Normal	7.108e-11	3	0.00234224	0.0136861	0.0325629
KRT72-promoter	KRT72	ENSG00000170486.6	protein_coding	chr12	52995323	52997322	-	1.025e-13	2.487e-11	1	1	Normal	2.487e-11	6	0.00070869	0.0136788	0.037337
RP4-756G23.5-promoter	RP4-756G23.5	ENSG00000235513.1	antisense	chr22	41613632	41615631	-	4.845e-07	0.0001176	1	1	Normal	0.0001176	2	0.00458669	0.0136782	0.0227697
SNX18P14-promoter	SNX18P14	ENSG00000235571.1	pseudogene	chr2	95453007	95455006	-	8.892e-05	0.02135	0.9999	1	Normal	0.02135	3	0.00665289	0.013672	0.0193479
RP11-277P12.20-promoter	RP11-277P12.20	ENSG00000245648.1	antisense	chr12	10514368	10516367	+	5.052e-12	1.226e-09	1	1	Normal	1.226e-09	3	0.00425769	0.0136697	0.0688908
ITFG3-promoter	ITFG3	ENSG00000269881.1	protein_coding	chr16	297546	299545	+	1.4e-10	3.398e-08	1	1	Normal	3.398e-08	1	0.0136655	0.0136655	0.0136655
CA10-promoter	CA10	ENSG00000154975.9	protein_coding	chr17	50237378	50239377	-	6.017e-05	0.0145	0.9999	1	Normal	0.0145	6	0.00120348	0.0136347	0.0320913
HOXA9-promoter	HOXA9	ENSG00000078399.11	protein_coding	chr7	27210118	27212117	-	2.572e-07	6.242e-05	1	1	Normal	6.242e-05	3	0.000763745	0.0136306	0.0175139
INTU-promoter	INTU	ENSG00000164066.8	protein_coding	chr4	128542426	128544425	+	8.551e-10	2.075e-07	1	1	Normal	2.075e-07	4	0.00396314	0.0136134	0.0386506
RP11-624G17.3-promoter	RP11-624G17.3	ENSG00000255301.1	antisense	chr11	57245008	57247007	-	2.365e-13	5.742e-11	1	1	Normal	5.742e-11	1	0.0135892	0.0135892	0.0135892
RP11-640I15.1-promoter	RP11-640I15.1	ENSG00000266261.1	antisense	chr17	15552904	15554903	+	6.333e-06	0.001536	1	1	Normal	0.001536	1	0.0135767	0.0135767	0.0135767
RAVER1-promoter	RAVER1	ENSG00000161847.9	protein_coding	chr19	10444317	10446316	-	7.24e-07	0.0001757	1	1	Normal	0.0001757	7	0.00183762	0.0135759	0.0240034
AK5-promoter	AK5	ENSG00000154027.14	protein_coding	chr1	77745736	77747735	+	9.589e-11	2.327e-08	1	1	Normal	2.327e-08	5	0.00155314	0.0135679	0.0253093
RP11-296L22.8-promoter	RP11-296L22.8	ENSG00000230729.1	antisense	chr9	34519525	34521524	+	5.238e-08	1.271e-05	1	1	Normal	1.271e-05	1	0.0135513	0.0135513	0.0135513
CTD-2006K23.2-promoter	CTD-2006K23.2	ENSG00000264659.1	antisense	chr17	72673740	72675739	-	2.731e-06	0.0006627	1	1	Normal	0.0006627	1	0.0135368	0.0135368	0.0135368
RP11-543D5.1-promoter	RP11-543D5.1	ENSG00000227947.1	lincRNA	chr1	48152135	48154134	+	4.424e-09	1.074e-06	1	1	Normal	1.074e-06	1	0.0135255	0.0135255	0.0135255
RP11-343N15.1-promoter	RP11-343N15.1	ENSG00000230806.1	lincRNA	chr1	121140667	121142666	-	1.304e-07	3.165e-05	1	1	Normal	3.165e-05	1	0.0135243	0.0135243	0.0135243
SLC12A5-promoter	SLC12A5	ENSG00000124140.8	protein_coding	chr20	44648356	44650355	+	5.543e-07	0.0001345	1	1	Normal	0.0001345	7	0.000851565	0.0135096	0.0249186
MPL-promoter	MPL	ENSG00000117400.10	protein_coding	chr1	43801478	43803477	+	7.084e-05	0.01705	0.9999	1	Normal	0.01705	3	0.0123003	0.0134988	0.0277611
AC092299.8-promoter	AC092299.8	ENSG00000272098.1	pseudogene	chr19	199432	201431	-	1.21e-06	0.0002937	1	1	Normal	0.0002937	1	0.0134951	0.0134951	0.0134951
ANGPT1-promoter	ANGPT1	ENSG00000154188.5	protein_coding	chr8	108510284	108512283	-	1.871e-06	0.0004539	1	1	Normal	0.0004539	7	0.00047253	0.0134547	0.0247781
ZBTB11-promoter	ZBTB11	ENSG00000066422.4	protein_coding	chr3	101396340	101398339	-	7.084e-16	1.616e-13	1	1	Normal	1.616e-13	3	0.00992348	0.0134426	0.0142155
IER5-promoter	IER5	ENSG00000162783.8	protein_coding	chr1	181055638	181057637	+	3.102e-11	7.529e-09	1	1	Normal	7.529e-09	8	5.21634e-05	0.0134381	0.0845848
RP11-510H23.1-promoter	RP11-510H23.1	ENSG00000236548.1	antisense	chr6	125284186	125286185	-	1.384e-34	3.36e-32	1	1	Normal	3.36e-32	8	0.00278914	0.0134249	0.0584275
AC096534.1-promoter	AC096534.1	ENSG00000263380.1	miRNA	chr1	61549203	61551202	-	5.403e-11	1.311e-08	1	1	Normal	1.311e-08	3	0.00243554	0.0134143	0.0321397
TM4SF1-promoter	TM4SF1	ENSG00000169908.6	protein_coding	chr3	149095653	149097652	-	1.654e-12	4.015e-10	1	1	Normal	4.015e-10	4	0.00101542	0.01339	0.0340231
RP11-375D13.2-promoter	RP11-375D13.2	ENSG00000255171.1	lincRNA	chr11	41734118	41736117	+	6.234e-06	0.001512	1	1	Normal	0.001512	1	0.0133807	0.0133807	0.0133807
RAB32-promoter	RAB32	ENSG00000118508.4	protein_coding	chr6	146862829	146864828	+	2.644e-29	6.418e-27	1	1	Normal	6.418e-27	21	0.000315067	0.0133432	0.0675531
PRDM7-promoter	PRDM7	ENSG00000126856.9	protein_coding	chr16	90158481	90160480	-	2.721e-06	0.0006603	1	1	Normal	0.0006603	1	0.0133381	0.0133381	0.0133381
GOLT1A-promoter	GOLT1A	ENSG00000174567.7	protein_coding	chr1	204183221	204185220	-	7.224e-16	1.886e-13	1	1	Normal	1.886e-13	7	0.00755614	0.0133345	0.0415966
AC004257.1-promoter	AC004257.1	ENSG00000269635.1	lincRNA	chr19	15333109	15335108	-	5.978e-10	1.451e-07	1	1	Normal	1.451e-07	5	0.00616228	0.0133332	0.0392906
SLC16A11-promoter	SLC16A11	ENSG00000174326.7	protein_coding	chr17	6947243	6949242	-	1.613e-08	3.916e-06	1	1	Normal	3.916e-06	9	0.00631468	0.0133218	0.0162469
KLHL10-promoter	KLHL10	ENSG00000161594.6	protein_coding	chr17	39989937	39991936	+	6.642e-05	0.01599	0.9999	1	Normal	0.01599	2	0.00250315	0.013319	0.0241348
NKIRAS1-promoter	NKIRAS1	ENSG00000197885.6	protein_coding	chr3	23988083	23990082	-	6.593e-09	1.6e-06	1	1	Normal	1.6e-06	1	0.0133147	0.0133147	0.0133147
SLC35E4-promoter	SLC35E4	ENSG00000100036.11	protein_coding	chr22	31029639	31031638	+	2.923e-05	0.007069	1	1	Normal	0.007069	3	0.00255891	0.0133144	0.0155507
MARCKSL1-promoter	MARCKSL1	ENSG00000175130.6	protein_coding	chr1	32801981	32803980	-	3.133e-12	7.604e-10	1	1	Normal	7.604e-10	7	0.00743781	0.0132944	0.0216975
UNC80-promoter	UNC80	ENSG00000144406.14	protein_coding	chr2	210634717	210636716	+	3.104e-20	7.535e-18	1	1	Normal	7.535e-18	6	0.000245558	0.0132853	0.0267866
OLFML3-promoter	OLFML3	ENSG00000116774.7	protein_coding	chr1	114520063	114522062	+	8.332e-12	2.022e-09	1	1	Normal	2.022e-09	5	0.00606029	0.0132698	0.0169125
AC005041.17-promoter	AC005041.17	ENSG00000258821.1	antisense	chr2	74726495	74728494	-	7.802e-05	0.01876	0.9999	1	Normal	0.01876	3	0.00134873	0.013269	0.0407284
RP11-120A1.1-promoter	RP11-120A1.1	ENSG00000250243.2	antisense	chr4	21304165	21306164	+	3.268e-13	7.933e-11	1	1	Normal	7.933e-11	6	0.0005019	0.0132452	0.0215931
ADAMTS19-promoter	ADAMTS19	ENSG00000145808.4	protein_coding	chr5	128793958	128795957	+	6.676e-08	1.62e-05	1	1	Normal	1.62e-05	4	0.00779869	0.0132344	0.0237209
AJAP1-promoter	AJAP1	ENSG00000196581.6	protein_coding	chr1	4712792	4714791	+	5.436e-22	1.319e-19	1	1	Normal	1.319e-19	5	0.00213354	0.0132156	0.0255818
RBCK1-promoter	RBCK1	ENSG00000125826.15	protein_coding	chr20	386142	388141	+	1.326e-10	3.218e-08	1	1	Normal	3.218e-08	1	0.0132055	0.0132055	0.0132055
CD59-promoter	CD59	ENSG00000085063.10	protein_coding	chr11	33757992	33759991	-	4.677e-22	1.135e-19	1	1	Normal	1.135e-19	10	0.000306147	0.0131991	0.0526847
PTTG3P-promoter	PTTG3P	ENSG00000213005.2	pseudogene	chr8	67680241	67682240	-	3.444e-05	0.008323	1	1	Normal	0.008323	1	0.0131881	0.0131881	0.0131881
NMNAT3-promoter	NMNAT3	ENSG00000163864.10	protein_coding	chr3	139396860	139398859	-	2.426e-10	5.888e-08	1	1	Normal	5.888e-08	5	0.000500796	0.0131755	0.0343978
AK3P2-promoter	AK3P2	ENSG00000250115.2	pseudogene	chr8	144139234	144141233	-	2.626e-05	0.006354	1	1	Normal	0.006354	1	0.0131739	0.0131739	0.0131739
PDZRN3-promoter	PDZRN3	ENSG00000121440.10	protein_coding	chr3	73674092	73676091	-	1.532e-05	0.003711	0.9999	1	Normal	0.003711	10	0.00334835	0.0131692	0.032331
AC004837.3-promoter	AC004837.3	ENSG00000106540.4	pseudogene	chr7	39647316	39649315	+	1.607e-10	3.9e-08	1	1	Normal	3.9e-08	5	0.0109661	0.0131679	0.0340634
AC093732.1-promoter	AC093732.1	ENSG00000233845.1	antisense	chr2	47267664	47269663	-	2.09e-14	5.066e-12	1	1	Normal	5.066e-12	1	0.0131595	0.0131595	0.0131595
AC104841.2-promoter	AC104841.2	ENSG00000268485.1	protein_coding	chr2	242165319	242167318	+	7.41e-12	1.799e-09	1	1	Normal	1.799e-09	3	3.15392e-05	0.0131552	0.0236083
AL590560.1-promoter	AL590560.1	ENSG00000269620.1	protein_coding	chr1	159880160	159882159	-	2.817e-10	6.837e-08	1	1	Normal	6.837e-08	2	0.00139819	0.0131533	0.0249084
NAT8-promoter	NAT8	ENSG00000144035.3	protein_coding	chr2	73869521	73871520	-	1.504e-10	3.65e-08	1	1	Normal	3.65e-08	7	0.00213295	0.0131396	0.0305211
AC013468.1-promoter	AC013468.1	ENSG00000231145.1	protein_coding	chr2	190643158	190645157	-	4.134e-06	0.001003	1	1	Normal	0.001003	1	0.013115	0.013115	0.013115
GPR26-promoter	GPR26	ENSG00000154478.3	protein_coding	chr10	125423871	125425870	+	8.579e-10	2.082e-07	1	1	Normal	2.082e-07	6	0.00101027	0.0131135	0.0194867
GGTA1P-promoter	GGTA1P	ENSG00000204136.6	pseudogene	chr9	124262307	124264306	-	3.659e-14	8.892e-12	1	1	Normal	8.892e-12	6	0.000923226	0.0130937	0.039088
RAB31-promoter	RAB31	ENSG00000168461.8	protein_coding	chr18	9706162	9708161	+	1.702e-12	4.13e-10	1	1	Normal	4.13e-10	6	0.00404983	0.0130933	0.0914058
RP11-773H22.2-promoter	RP11-773H22.2	ENSG00000267336.1	pseudogene	chr18	12910843	12912842	+	3.25e-18	7.888e-16	1	1	Normal	7.888e-16	8	0.000771546	0.0130918	0.0375665
C10orf95-promoter	C10orf95	ENSG00000120055.5	protein_coding	chr10	104211301	104213300	-	7.612e-17	2.698e-14	1	1	Normal	2.698e-14	7	0.00736009	0.0130829	0.0405879
RNU1-103P-promoter	RNU1-103P	ENSG00000252311.1	snRNA	chr16	85815506	85817505	-	2.177e-06	0.0005283	1	1	Normal	0.0005283	1	0.0130787	0.0130787	0.0130787
C11orf85-promoter	C11orf85	ENSG00000168070.7	protein_coding	chr11	64739558	64741557	-	3.73e-05	0.009011	1	1	Normal	0.009011	2	0.011594	0.0130211	0.0144481
ANKRD18A-promoter	ANKRD18A	ENSG00000180071.14	protein_coding	chr9	38620658	38622657	-	1.404e-18	3.406e-16	1	1	Normal	3.406e-16	7	0.00198959	0.013021	0.0248341
MYO15B-promoter	MYO15B	ENSG00000266714.2	protein_coding	chr17	73582139	73584138	+	2.657e-13	6.448e-11	1	1	Normal	6.448e-11	10	0.000447451	0.0130106	0.0424036
RP11-848P1.9-promoter	RP11-848P1.9	ENSG00000266865.2	pseudogene	chr17	29333515	29335514	+	5.105e-05	0.01231	0.9999	1	Normal	0.01231	1	0.0130092	0.0130092	0.0130092
B3GALT2-promoter	B3GALT2	ENSG00000162630.5	protein_coding	chr1	193155785	193157784	-	2.068e-09	5.018e-07	1	1	Normal	5.018e-07	2	0.00407215	0.0129747	0.0218772
TP53INP1-promoter	TP53INP1	ENSG00000164938.9	protein_coding	chr8	95961640	95963639	-	3.103e-05	0.007502	1	1	Normal	0.007502	8	8.06475e-05	0.0129746	0.0223208
RP11-321E2.9-promoter	RP11-321E2.9	ENSG00000250296.1	pseudogene	chr5	17526778	17528777	+	1.038e-08	2.52e-06	1	1	Normal	2.52e-06	1	0.0129729	0.0129729	0.0129729
MIR3147-promoter	MIR3147	ENSG00000266168.1	miRNA	chr7	57470731	57472730	+	0.0001459	0.03479	0.9999	1	Normal	0.03479	5	0.00727901	0.0129696	0.0240081
ELAVL4-promoter	ELAVL4	ENSG00000162374.12	protein_coding	chr1	50511686	50513685	+	1.176e-13	2.854e-11	1	1	Normal	2.854e-11	5	2.8159e-05	0.0129664	0.013821
RP11-79P5.3-promoter	RP11-79P5.3	ENSG00000249149.2	pseudogene	chr5	72676211	72678210	+	5.547e-14	1.347e-11	1	1	Normal	1.347e-11	8	0.00311155	0.0129625	0.029511
OSBPL3-promoter	OSBPL3	ENSG00000070882.8	protein_coding	chr7	25021254	25023253	-	3.007e-07	7.297e-05	1	1	Normal	7.297e-05	2	0.000918031	0.0129613	0.0250046
RP11-585F1.2-promoter	RP11-585F1.2	ENSG00000255464.1	pseudogene	chr8	150563	152562	-	2.322e-06	0.0005634	1	1	Normal	0.0005634	1	0.0129562	0.0129562	0.0129562
LILRB1-promoter	LILRB1	ENSG00000104972.10	protein_coding	chr19	55083346	55085345	+	3.907e-10	9.482e-08	1	1	Normal	9.482e-08	4	0.000672007	0.012955	0.0359519
SLC22A18-promoter	SLC22A18	ENSG00000110628.9	protein_coding	chr11	2918951	2920950	+	1.898e-32	4.607e-30	1	1	Normal	4.607e-30	20	0.000151311	0.0129421	0.0899497
FAF2-promoter	FAF2	ENSG00000113194.8	protein_coding	chr5	175872629	175874628	+	2.398e-08	5.819e-06	1	1	Normal	5.819e-06	2	0.0019762	0.0129347	0.0238932
GALNT13-promoter	GALNT13	ENSG00000144278.10	protein_coding	chr2	154726426	154728425	+	3.073e-21	7.458e-19	1	1	Normal	7.458e-19	8	0.0051766	0.0129294	0.0273857
VWF-promoter	VWF	ENSG00000110799.9	protein_coding	chr12	6233937	6235936	-	2.652e-05	0.006415	0.9997	1	Normal	0.006415	3	0.0108959	0.0129289	0.0374184
B3GNT9-promoter	B3GNT9	ENSG00000237172.3	protein_coding	chr16	67185118	67187117	-	8.619e-12	2.092e-09	1	1	Normal	2.092e-09	3	0.0119033	0.0129123	0.017604
NDRG1-promoter	NDRG1	ENSG00000104419.10	protein_coding	chr8	134314266	134316265	-	8.537e-05	0.02051	0.9999	1	Normal	0.02051	1	0.0128738	0.0128738	0.0128738
IL6STP1-promoter	IL6STP1	ENSG00000227018.1	pseudogene	chr17	15684602	15686601	+	9.056e-10	2.198e-07	1	1	Normal	2.198e-07	4	0.0113532	0.01287	0.0186626
SLC4A10-promoter	SLC4A10	ENSG00000144290.12	protein_coding	chr2	162278843	162280842	+	5.683e-07	0.0001379	1	1	Normal	0.0001379	7	0.00423103	0.0128654	0.0357491
MAP6D1-promoter	MAP6D1	ENSG00000180834.3	protein_coding	chr3	183543383	183545382	-	9.731e-10	2.362e-07	1	1	Normal	2.362e-07	6	9.147e-05	0.0128622	0.0223509
AKR1A1-promoter	AKR1A1	ENSG00000117448.9	protein_coding	chr1	46014215	46016214	+	5.562e-09	1.35e-06	1	1	Normal	1.35e-06	2	0.00278151	0.0128604	0.0229394
CYP2T2P-promoter	CYP2T2P	ENSG00000233622.1	pseudogene	chr19	41317296	41319295	-	1.147e-05	0.00278	1	1	Normal	0.00278	4	0.0010099	0.0128565	0.0183143
GRM2-promoter	GRM2	ENSG00000164082.10	protein_coding	chr3	51739086	51741085	+	3.877e-06	0.0009405	1	1	Normal	0.0009405	6	0.00203792	0.0128545	0.0222136
FGF12-AS3-promoter	FGF12-AS3	ENSG00000226709.1	antisense	chr3	192232620	192234619	+	1.608e-15	3.773e-13	1	1	Normal	3.773e-13	5	0.00692165	0.0128517	0.0177925
NCF4-promoter	NCF4	ENSG00000100365.10	protein_coding	chr22	37255030	37257029	+	2.289e-11	5.556e-09	1	1	Normal	5.556e-09	5	0.00260307	0.0128512	0.0356486
RP11-1055B8.3-promoter	RP11-1055B8.3	ENSG00000262223.2	lincRNA	chr17	79359161	79361160	-	3.62e-07	8.785e-05	1	1	Normal	8.785e-05	4	0.0022278	0.0128452	0.0232637
AC108025.2-promoter	AC108025.2	ENSG00000230090.1	antisense	chr2	5831251	5833250	-	4.658e-20	1.131e-17	1	1	Normal	1.131e-17	7	0.000681031	0.0128285	0.0148901
SNORD115-22-promoter	SNORD115-22	ENSG00000201326.1	snoRNA	chr15	25453065	25455064	+	1.928e-07	4.68e-05	1	1	Normal	4.68e-05	5	0.00211536	0.012828	0.0193647
DIAPH3-AS2-promoter	DIAPH3-AS2	ENSG00000223815.1	antisense	chr13	60716832	60718831	+	1.692e-15	4.042e-13	1	1	Normal	4.042e-13	1	0.0128247	0.0128247	0.0128247
H1FX-AS1-promoter	H1FX-AS1	ENSG00000206417.4	antisense	chr3	129032235	129034234	+	1.279e-17	3.105e-15	1	1	Normal	3.105e-15	4	0.00644435	0.0128219	0.0183841
RP11-160E2.19-promoter	RP11-160E2.19	ENSG00000263394.1	lincRNA	chr17	18995139	18997138	-	1.51e-06	0.0003663	1	1	Normal	0.0003663	1	0.0128119	0.0128119	0.0128119
TGIF2LY-promoter	TGIF2LY	ENSG00000176679.8	protein_coding	chrY	3445082	3447081	+	9.833e-11	2.387e-08	1	1	Normal	2.387e-08	1	0.0127928	0.0127928	0.0127928
ZSCAN18-promoter	ZSCAN18	ENSG00000121413.8	protein_coding	chr19	58629795	58631794	-	6.167e-25	1.497e-22	1	1	Normal	1.497e-22	9	0.000915361	0.0127899	0.068969
ZNF502-promoter	ZNF502	ENSG00000196653.7	protein_coding	chr3	44752135	44754134	+	4.346e-05	0.01049	1	1	Normal	0.01049	13	0.00233299	0.0127897	0.0330164
RP11-779P15.1-promoter	RP11-779P15.1	ENSG00000243296.1	lincRNA	chr3	99217191	99219190	+	7.23e-08	1.755e-05	1	1	Normal	1.755e-05	1	0.0127585	0.0127585	0.0127585
RP1-117B12.4-promoter	RP1-117B12.4	ENSG00000253102.1	antisense	chr17	48471799	48473798	+	3.668e-09	8.903e-07	1	1	Normal	8.903e-07	2	0.00129713	0.0127539	0.0242107
AP003068.23-promoter	AP003068.23	ENSG00000254614.1	protein_coding	chr11	64949306	64951305	-	1.037e-11	2.517e-09	1	1	Normal	2.517e-09	2	0.00995706	0.012745	0.0155329
RP11-770J1.3-promoter	RP11-770J1.3	ENSG00000255435.2	antisense	chr11	118401810	118403809	-	1.235e-07	2.997e-05	1	1	Normal	2.997e-05	4	0.00134419	0.0127143	0.0352371
CCDC159-promoter	CCDC159	ENSG00000183401.7	protein_coding	chr19	11453360	11455359	+	1.072e-21	2.602e-19	1	1	Normal	2.602e-19	3	0.00443417	0.0127075	0.0284018
AL031602.1-promoter	AL031602.1	ENSG00000221423.1	miRNA	chr1	33389895	33391894	+	3.598e-14	8.73e-12	1	1	Normal	8.73e-12	7	0.0024374	0.0126998	0.0290564
HOXB-AS1-promoter	HOXB-AS1	ENSG00000230148.4	antisense	chr17	46618913	46620912	+	1.516e-20	3.68e-18	1	1	Normal	3.68e-18	10	0.000657498	0.0126995	0.0478064
AL121761.2-promoter	AL121761.2	ENSG00000268628.1	protein_coding	chr20	19738680	19740679	-	1.553e-26	3.768e-24	1	1	Normal	3.768e-24	3	0.0125988	0.0126991	0.0514106
LINC00237-promoter	LINC00237	ENSG00000225127.2	lincRNA	chr20	21087000	21088999	-	2.624e-14	6.359e-12	1	1	Normal	6.359e-12	3	0.00321679	0.0126982	0.02585
EPHA5-promoter	EPHA5	ENSG00000145242.9	protein_coding	chr4	66536214	66538213	-	1.976e-14	4.796e-12	1	1	Normal	4.796e-12	5	0.00373934	0.0126967	0.047828
LINGO3-promoter	LINGO3	ENSG00000220008.2	protein_coding	chr19	2308157	2310156	-	2.611e-12	6.338e-10	1	1	Normal	6.338e-10	5	0.00371617	0.0126958	0.0164397
ITGAM-promoter	ITGAM	ENSG00000169896.12	protein_coding	chr16	31269311	31271310	+	8.916e-10	2.164e-07	1	1	Normal	2.164e-07	5	0.0048056	0.0126899	0.0587432
RP11-195B3.1-promoter	RP11-195B3.1	ENSG00000227338.1	lincRNA	chr10	3306195	3308194	+	5.919e-07	0.0001437	1	1	Normal	0.0001437	1	0.0126801	0.0126801	0.0126801
UNC5D-promoter	UNC5D	ENSG00000156687.6	protein_coding	chr8	35090975	35092974	+	1.709e-12	4.147e-10	1	1	Normal	4.147e-10	8	0.000224355	0.0126613	0.0473521
PPAP2B-promoter	PPAP2B	ENSG00000162407.8	protein_coding	chr1	57110975	57112974	-	3.098e-17	7.519e-15	1	1	Normal	7.519e-15	8	0.00581062	0.0126593	0.0180471
CTD-2527I21.14-promoter	CTD-2527I21.14	ENSG00000271032.1	antisense	chr19	35516240	35518239	-	6.26e-08	1.519e-05	1	1	Normal	1.519e-05	1	0.0126497	0.0126497	0.0126497
RPL21-promoter	RPL21	ENSG00000122026.6	protein_coding	chr13	27823446	27825445	+	2.204e-07	5.35e-05	1	1	Normal	5.35e-05	2	0.00152295	0.012648	0.023773
CTD-3032J10.2-promoter	CTD-3032J10.2	ENSG00000268056.1	antisense	chr19	17278862	17280861	-	3.689e-09	8.954e-07	1	1	Normal	8.954e-07	1	0.0126457	0.0126457	0.0126457
LAMB2-promoter	LAMB2	ENSG00000172037.9	protein_coding	chr3	49170552	49172551	-	2.258e-09	5.48e-07	1	1	Normal	5.48e-07	9	0.00387547	0.0126323	0.0311036
LRPAP1-promoter	LRPAP1	ENSG00000163956.6	protein_coding	chr4	3534287	3536286	-	7.684e-10	1.865e-07	1	1	Normal	1.865e-07	5	0.000153009	0.0126283	0.0336406
ABCA3-promoter	ABCA3	ENSG00000167972.9	protein_coding	chr16	2390748	2392747	-	2.146e-08	5.209e-06	1	1	Normal	5.209e-06	3	0.000948593	0.0126248	0.0244813
RP11-763B22.4-promoter	RP11-763B22.4	ENSG00000237343.1	lincRNA	chr1	148758504	148760503	+	2.755e-11	6.686e-09	1	1	Normal	6.686e-09	1	0.012618	0.012618	0.012618
NRP1-promoter	NRP1	ENSG00000099250.13	protein_coding	chr10	33625191	33627190	-	4.59e-10	1.114e-07	1	1	Normal	1.114e-07	4	0.00133236	0.01261	0.022629
SPIB-promoter	SPIB	ENSG00000269404.2	protein_coding	chr19	50920195	50922194	+	9.679e-07	0.0002349	0.9999	1	Normal	0.0002349	7	0.0023059	0.0126085	0.0392855
CCL3-promoter	CCL3	ENSG00000006075.11	protein_coding	chr17	34417516	34419515	-	3.808e-10	9.241e-08	1	1	Normal	9.241e-08	2	0.00316573	0.0126071	0.0220486
AC010761.10-promoter	AC010761.10	ENSG00000265840.1	antisense	chr17	27077098	27079097	-	7.132e-06	0.001729	1	1	Normal	0.001729	1	0.0126046	0.0126046	0.0126046
AC007365.1-promoter	AC007365.1	ENSG00000233694.1	lincRNA	chr2	64832109	64834108	+	5.428e-05	0.01309	0.9999	1	Normal	0.01309	1	0.0125938	0.0125938	0.0125938
ZNF595-promoter	ZNF595	ENSG00000197701.7	protein_coding	chr4	51179	53178	+	3.553e-11	8.624e-09	1	1	Normal	8.624e-09	5	0.00810652	0.012591	0.019852
MIR589-promoter	MIR589	ENSG00000207973.1	miRNA	chr7	5535549	5537548	-	1.481e-16	2.698e-14	1	1	Normal	2.698e-14	10	0.00234977	0.0125758	0.0307291
RP11-433A10.3-promoter	RP11-433A10.3	ENSG00000272774.1	lincRNA	chr3	72225430	72227429	+	2.027e-06	0.000492	1	1	Normal	0.000492	5	0.00124172	0.0125754	0.0178585
GARNL3-promoter	GARNL3	ENSG00000136895.14	protein_coding	chr9	129984544	129986543	+	1.308e-05	0.003169	1	1	Normal	0.003169	2	0.00430956	0.0125342	0.0207588
PROX1-promoter	PROX1	ENSG00000117707.11	protein_coding	chr1	214154524	214156523	+	7.461e-06	0.001809	1	1	Normal	0.001809	3	0.0123355	0.0125212	0.0159868
SLC24A4-promoter	SLC24A4	ENSG00000140090.13	protein_coding	chr14	92786925	92788924	+	7.908e-05	0.01901	0.9999	1	Normal	0.01901	4	0.0102009	0.0125205	0.0256633
MAP7-promoter	MAP7	ENSG00000135525.14	protein_coding	chr6	136871958	136873957	-	5.358e-05	0.01292	0.9999	1	Normal	0.01292	5	0.00316219	0.0125093	0.0231082
AK8-promoter	AK8	ENSG00000165695.5	protein_coding	chr9	135754165	135756164	-	4.154e-09	1.008e-06	1	1	Normal	1.008e-06	3	0.0074068	0.0124988	0.0348127
AC115286.1-promoter	AC115286.1	ENSG00000221053.1	miRNA	chr1	34641551	34643550	-	2.49e-10	6.043e-08	1	1	Normal	6.043e-08	15	0.00108475	0.0124818	0.0333064
CTB-14A14.2-promoter	CTB-14A14.2	ENSG00000248560.1	pseudogene	chr5	180539106	180541105	+	0.0001468	0.035	0.9999	1	Normal	0.035	1	0.0124638	0.0124638	0.0124638
SNX7-promoter	SNX7	ENSG00000162627.12	protein_coding	chr1	99125236	99127235	+	8.213e-17	2.698e-14	1	1	Normal	2.698e-14	5	0.0037022	0.0124618	0.0161907
ZIC1-promoter	ZIC1	ENSG00000152977.5	protein_coding	chr3	147109209	147111208	+	2.007e-18	4.871e-16	1	1	Normal	4.871e-16	14	0.00141402	0.0124579	0.0200332
BCKDHA-promoter	BCKDHA	ENSG00000248098.6	protein_coding	chr19	41882215	41884214	+	2.293e-33	5.565e-31	1	1	Normal	5.565e-31	7	0.00652494	0.0124435	0.0519886
NLRP3-promoter	NLRP3	ENSG00000162711.12	protein_coding	chr1	247577458	247579457	+	2.755e-19	6.686e-17	1	1	Normal	6.686e-17	5	0.00389508	0.0124252	0.0328985
CILP-promoter	CILP	ENSG00000138615.4	protein_coding	chr15	65503827	65505826	-	5.449e-15	1.32e-12	1	1	Normal	1.32e-12	5	0.00275804	0.0124194	0.0208355
HTR7P1-promoter	HTR7P1	ENSG00000183935.3	pseudogene	chr12	13150812	13152811	+	3.322e-13	8.065e-11	1	1	Normal	8.065e-11	3	0.000703143	0.012418	0.0126731
RP4-647C14.3-promoter	RP4-647C14.3	ENSG00000258944.1	antisense	chr14	73740790	73742789	-	7.783e-05	0.01871	0.9999	1	Normal	0.01871	2	0.00309302	0.0124127	0.0217324
LINC00963-promoter	LINC00963	ENSG00000204054.7	processed_transcript	chr9	132243730	132245729	+	2.741e-17	6.652e-15	1	1	Normal	6.652e-15	5	0.00359531	0.0124056	0.0203497
USP6-promoter	USP6	ENSG00000129204.12	protein_coding	chr17	5017733	5019732	+	5.772e-08	1.401e-05	1	1	Normal	1.401e-05	6	0.00369689	0.0124056	0.0245321
RP3-337O18.9-promoter	RP3-337O18.9	ENSG00000271984.1	antisense	chr20	44522059	44524058	-	2.715e-10	6.588e-08	1	1	Normal	6.588e-08	2	0.00717429	0.0123969	0.0176196
ISL1-promoter	ISL1	ENSG00000016082.10	protein_coding	chr5	50676921	50678920	+	1.8e-16	5.385e-14	1	1	Normal	5.385e-14	8	0.00168185	0.0123923	0.0212911
SLC29A4P1-promoter	SLC29A4P1	ENSG00000214668.4	pseudogene	chr7	57087981	57089980	-	3.703e-06	0.0008983	1	1	Normal	0.0008983	2	0.0119625	0.0123813	0.0128001
TRAPPC2L-promoter	TRAPPC2L	ENSG00000167515.6	protein_coding	chr16	88920628	88922627	+	1.744e-05	0.004225	1	1	Normal	0.004225	3	0.000537634	0.012349	0.0262275
SECTM1-promoter	SECTM1	ENSG00000141574.3	protein_coding	chr17	80291951	80293950	-	7.21e-05	0.01735	0.9999	1	Normal	0.01735	5	0.00495359	0.0123385	0.0179091
RP11-841C19.1-promoter	RP11-841C19.1	ENSG00000240328.1	pseudogene	chr12	19659838	19661837	+	9.672e-09	2.347e-06	1	1	Normal	2.347e-06	1	0.0123278	0.0123278	0.0123278
SLC18A2-promoter	SLC18A2	ENSG00000165646.7	protein_coding	chr10	118998604	119000603	+	2.337e-09	5.673e-07	1	1	Normal	5.673e-07	3	0.00713244	0.0123228	0.023504
SLC39A14-promoter	SLC39A14	ENSG00000104635.9	protein_coding	chr8	22222762	22224761	+	1.656e-09	4.019e-07	1	1	Normal	4.019e-07	9	0.00137631	0.0123205	0.0321333
UPK1B-promoter	UPK1B	ENSG00000114638.3	protein_coding	chr3	118890364	118892363	+	5.504e-05	0.01327	0.9999	1	Normal	0.01327	5	1.52077e-05	0.0123199	0.0197075
FAM196B-promoter	FAM196B	ENSG00000204767.3	protein_coding	chr5	169407745	169409744	-	3.217e-16	8.082e-14	1	1	Normal	8.082e-14	5	0.00510135	0.0123011	0.0322511
RNU7-5P-promoter	RNU7-5P	ENSG00000252285.1	snRNA	chr15	45738723	45740722	-	5.672e-05	0.01367	0.9999	1	Normal	0.01367	1	0.0122975	0.0122975	0.0122975
RP3-413H6.2-promoter	RP3-413H6.2	ENSG00000234427.1	lincRNA	chr6	11808835	11810834	+	7.477e-12	1.815e-09	1	1	Normal	1.815e-09	2	0.00265329	0.0122918	0.0219302
TCF15-promoter	TCF15	ENSG00000125878.4	protein_coding	chr20	591043	593042	-	3.14e-15	7.545e-13	1	1	Normal	7.545e-13	8	0.000474777	0.0122901	0.0246877
LEKR1-promoter	LEKR1	ENSG00000197980.7	protein_coding	chr3	156541270	156543269	+	9.867e-05	0.02366	0.9999	1	Normal	0.02366	1	0.0122796	0.0122796	0.0122796
AC008937.3-promoter	AC008937.3	ENSG00000225230.1	antisense	chr5	56206542	56208541	-	6.208e-08	1.507e-05	1	1	Normal	1.507e-05	1	0.0122788	0.0122788	0.0122788
ADCK3-promoter	ADCK3	ENSG00000163050.12	protein_coding	chr1	227083237	227085236	+	4.475e-09	1.086e-06	1	1	Normal	1.086e-06	1	0.0122629	0.0122629	0.0122629
OSBPL7-promoter	OSBPL7	ENSG00000006025.7	protein_coding	chr17	45899201	45901200	-	6.692e-05	0.01611	0.9998	1	Normal	0.01611	5	0.00376999	0.0122602	0.0154909
FAM83B-promoter	FAM83B	ENSG00000168143.8	protein_coding	chr6	54709569	54711568	+	1.22e-07	2.962e-05	1	1	Normal	2.962e-05	9	0.000950769	0.0122518	0.0199755
RNU6-664P-promoter	RNU6-664P	ENSG00000199251.1	snRNA	chr2	208545364	208547363	-	7.054e-07	0.0001712	1	1	Normal	0.0001712	4	0.00405121	0.0122496	0.0158767
HOXC-AS2-promoter	HOXC-AS2	ENSG00000250133.2	antisense	chr12	54390570	54392569	-	8.811e-18	2.138e-15	1	1	Normal	2.138e-15	4	0.00755827	0.0122387	0.0196326
NSD1-promoter	NSD1	ENSG00000165671.14	protein_coding	chr5	176558026	176560025	+	2.662e-11	6.462e-09	1	1	Normal	6.462e-09	7	0.00181571	0.012227	0.0508091
SPSB1-promoter	SPSB1	ENSG00000171621.9	protein_coding	chr1	9350939	9352938	+	9.15e-12	2.221e-09	1	1	Normal	2.221e-09	4	0.00124419	0.012227	0.023005
AC022596.2-promoter	AC022596.2	ENSG00000205312.4	pseudogene	chr17	16756092	16758091	-	2.452e-07	5.951e-05	1	1	Normal	5.951e-05	2	0.00653403	0.0122266	0.0179192
RP11-834C11.7-promoter	RP11-834C11.7	ENSG00000250654.3	pseudogene	chr12	54475688	54477687	-	7.543e-08	1.831e-05	1	1	Normal	1.831e-05	4	0.010168	0.0122235	0.0267925
ADIRF-promoter	ADIRF	ENSG00000148671.9	protein_coding	chr10	88725949	88727948	+	2.366e-05	0.005727	1	1	Normal	0.005727	3	0.00671897	0.0122058	0.0132048
RALBP1-promoter	RALBP1	ENSG00000017797.7	protein_coding	chr18	9473007	9475006	+	1.268e-07	3.078e-05	1	1	Normal	3.078e-05	5	0.00115755	0.0122035	0.0650452
RNA5SP175-promoter	RNA5SP175	ENSG00000201145.1	rRNA	chr4	190936851	190938850	+	7.238e-08	1.757e-05	1	1	Normal	1.757e-05	4	0.00287109	0.0121952	0.0197107
PPP3CA-promoter	PPP3CA	ENSG00000138814.12	protein_coding	chr4	102269436	102271435	-	2.946e-08	7.149e-06	1	1	Normal	7.149e-06	1	0.012171	0.012171	0.012171
ACN9-promoter	ACN9	ENSG00000196636.7	protein_coding	chr7	96743902	96745901	+	2.282e-22	5.539e-20	1	1	Normal	5.539e-20	3	0.00994668	0.0121662	0.0261658
ZFP37-promoter	ZFP37	ENSG00000136866.9	protein_coding	chr9	115819040	115821039	-	6.932e-06	0.001681	1	1	Normal	0.001681	4	0.00364536	0.0121633	0.0169625
OR4S2-promoter	OR4S2	ENSG00000174982.2	protein_coding	chr11	55416380	55418379	+	6.22e-05	0.01498	0.9999	1	Normal	0.01498	1	0.0121616	0.0121616	0.0121616
AC005009.2-promoter	AC005009.2	ENSG00000233073.1	antisense	chr7	86415987	86417986	-	1.024e-14	2.479e-12	1	1	Normal	2.479e-12	1	0.01216	0.01216	0.01216
SGSH-promoter	SGSH	ENSG00000181523.8	protein_coding	chr17	78194723	78196722	-	5.06e-11	1.228e-08	1	1	Normal	1.228e-08	4	0.00344418	0.012155	0.014694
KISS1R-promoter	KISS1R	ENSG00000116014.5	protein_coding	chr19	915287	917286	+	2.609e-06	0.0006331	1	1	Normal	0.0006331	3	0.000382072	0.0121273	0.0178482
FAM107A-promoter	FAM107A	ENSG00000168309.12	protein_coding	chr3	58613338	58615337	-	5.928e-08	1.439e-05	1	1	Normal	1.439e-05	1	0.0121249	0.0121249	0.0121249
CLSTN1-promoter	CLSTN1	ENSG00000171603.12	protein_coding	chr1	9884585	9886584	-	2.743e-26	6.658e-24	1	1	Normal	6.658e-24	11	0.000994841	0.0121236	0.0349033
RP11-996F15.2-promoter	RP11-996F15.2	ENSG00000257176.1	antisense	chr12	29470782	29472781	-	3.313e-08	8.042e-06	1	1	Normal	8.042e-06	1	0.0120885	0.0120885	0.0120885
RP11-418J17.3-promoter	RP11-418J17.3	ENSG00000227712.1	lincRNA	chr1	119869927	119871926	-	2.34e-15	5.659e-13	1	1	Normal	5.659e-13	4	0.0103431	0.0120793	0.0459169
TMC4-promoter	TMC4	ENSG00000167608.7	protein_coding	chr19	54676945	54678944	-	4.102e-05	0.009907	0.9999	1	Normal	0.009907	6	0.000810005	0.0120716	0.0321182
GS1-72M22.1-promoter	GS1-72M22.1	ENSG00000272163.1	antisense	chr8	24772231	24774230	-	6.431e-15	1.563e-12	1	1	Normal	1.563e-12	11	0.000454734	0.0120639	0.0286847
AP000867.1-promoter	AP000867.1	ENSG00000187811.3	protein_coding	chr11	71318488	71320487	-	3.294e-07	7.995e-05	1	1	Normal	7.995e-05	2	0.00866087	0.0120632	0.0154655
MIR199A2-promoter	MIR199A2	ENSG00000208024.1	miRNA	chr1	172113785	172115784	-	2.995e-08	7.27e-06	1	1	Normal	7.27e-06	5	0.00115156	0.0120584	0.0154553
CYP26C1-promoter	CYP26C1	ENSG00000187553.5	protein_coding	chr10	94819021	94821020	+	9.347e-10	2.269e-07	1	1	Normal	2.269e-07	11	0.000980102	0.0120581	0.0241479
RP11-463O12.3-promoter	RP11-463O12.3	ENSG00000256152.2	lincRNA	chr12	123347882	123349881	+	4.259e-08	1.034e-05	1	1	Normal	1.034e-05	1	0.0120533	0.0120533	0.0120533
NT5C1A-promoter	NT5C1A	ENSG00000116981.3	protein_coding	chr1	40137711	40139710	-	7.857e-09	1.907e-06	1	1	Normal	1.907e-06	5	0.00390548	0.0120262	0.0261115
AF186192.1-promoter	AF186192.1	ENSG00000254533.1	lincRNA	chr8	145924571	145926570	-	3.59e-09	8.713e-07	1	1	Normal	8.713e-07	9	0.00301888	0.0120219	0.0380823
RP3-503A6.2-promoter	RP3-503A6.2	ENSG00000236355.2	lincRNA	chr6	38682994	38684993	-	1.087e-07	2.639e-05	1	1	Normal	2.639e-05	3	0.00190015	0.0120194	0.0284181
RP11-359D14.3-promoter	RP11-359D14.3	ENSG00000224218.1	antisense	chr4	77723118	77725117	-	5.712e-06	0.001385	1	1	Normal	0.001385	4	0.00519922	0.0120155	0.0208577
CTD-3032H12.2-promoter	CTD-3032H12.2	ENSG00000259711.1	lincRNA	chr16	54966825	54968824	+	9.984e-08	2.423e-05	1	1	Normal	2.423e-05	7	0.000177932	0.0120128	0.0174839
NFE2-promoter	NFE2	ENSG00000123405.9	protein_coding	chr12	54694906	54696905	-	3.527e-25	8.561e-23	1	1	Normal	8.561e-23	4	0.000287342	0.0120091	0.0205556
PALM-promoter	PALM	ENSG00000099864.13	protein_coding	chr19	706953	708952	+	4.573e-30	1.11e-27	1	1	Normal	1.11e-27	7	0.00345493	0.0119935	0.0556058
PRUNE-promoter	PRUNE	ENSG00000143363.11	protein_coding	chr1	150978896	150980895	+	3.256e-19	7.904e-17	1	1	Normal	7.904e-17	13	0.000875139	0.0119933	0.0262585
MDGA2-promoter	MDGA2	ENSG00000272781.1	protein_coding	chr14	48144000	48145999	-	1.685e-15	4.042e-13	1	1	Normal	4.042e-13	6	0.00236561	0.011989	0.0154691
TLX2-promoter	TLX2	ENSG00000115297.9	protein_coding	chr2	74738590	74740589	+	1.097e-08	2.663e-06	1	1	Normal	2.663e-06	4	0.00127469	0.0119806	0.0208698
DNAJC5-promoter	DNAJC5	ENSG00000101152.6	protein_coding	chr20	62524518	62526517	+	8.746e-05	0.021	0.9979	1	Normal	0.021	4	0.000470757	0.0119775	0.0595612
RP11-1070A24.2-promoter	RP11-1070A24.2	ENSG00000272457.1	antisense	chr8	54789210	54791209	-	2.18e-09	5.291e-07	1	1	Normal	5.291e-07	9	0.00142756	0.0119623	0.0168895
RP11-543P15.1-promoter	RP11-543P15.1	ENSG00000227081.4	pseudogene	chr12	3321097	3323096	-	0.0001179	0.02821	0.9999	1	Normal	0.02821	1	0.0119569	0.0119569	0.0119569
LRP5-promoter	LRP5	ENSG00000162337.7	protein_coding	chr11	68078077	68080076	+	5.235e-06	0.00127	1	1	Normal	0.00127	2	0.0109759	0.01194	0.0129041
BGLAP-promoter	BGLAP	ENSG00000242252.1	protein_coding	chr1	156209753	156211752	+	9.352e-10	2.27e-07	1	1	Normal	2.27e-07	5	0.00204019	0.0119328	0.0355811
C11orf74-promoter	C11orf74	ENSG00000166352.11	protein_coding	chr11	36614051	36616050	+	7.814e-27	1.896e-24	1	1	Normal	1.896e-24	8	0.00194375	0.0119307	0.0515761
SSX1-promoter	SSX1	ENSG00000126752.7	protein_coding	chrX	48112752	48114751	+	6.033e-11	1.464e-08	1	1	Normal	1.464e-08	1	0.0119218	0.0119218	0.0119218
ZNF492-promoter	ZNF492	ENSG00000229676.2	protein_coding	chr19	22815126	22817125	+	1.429e-12	3.467e-10	1	1	Normal	3.467e-10	8	0.00023034	0.0119047	0.017873
DEFA10P-promoter	DEFA10P	ENSG00000233531.1	pseudogene	chr8	6826636	6828635	-	1.979e-26	4.802e-24	1	1	Normal	4.802e-24	3	0.00770617	0.0118977	0.0616893
MIR935-promoter	MIR935	ENSG00000215998.1	miRNA	chr19	54483561	54485560	+	4.364e-20	1.059e-17	1	1	Normal	1.059e-17	8	0.00026809	0.0118937	0.0459829
NANOS1-promoter	NANOS1	ENSG00000188613.5	protein_coding	chr10	120787228	120789227	+	1.266e-09	3.073e-07	1	1	Normal	3.073e-07	5	0.00106849	0.0118931	0.0262927
RP5-1086L22.1-promoter	RP5-1086L22.1	ENSG00000230960.1	antisense	chr6	170571658	170573657	-	2.277e-06	0.0005526	1	1	Normal	0.0005526	9	4.71407e-05	0.0118663	0.0334797
CCL23-promoter	CCL23	ENSG00000167236.2	protein_coding	chr17	34345006	34347005	-	4.688e-09	1.138e-06	1	1	Normal	1.138e-06	5	0.00174726	0.0118641	0.0451619
RP11-738O11.13-promoter	RP11-738O11.13	ENSG00000254547.1	pseudogene	chr11	55642014	55644013	-	8.979e-05	0.02156	0.9999	1	Normal	0.02156	1	0.011863	0.011863	0.011863
RP11-497H17.1-promoter	RP11-497H17.1	ENSG00000262663.1	lincRNA	chr17	80874158	80876157	+	8.16e-07	0.000198	1	1	Normal	0.000198	7	0.00227209	0.0118539	0.0660055
SHISA6-promoter	SHISA6	ENSG00000188803.10	protein_coding	chr17	11142580	11144579	+	8.427e-12	2.045e-09	1	1	Normal	2.045e-09	8	0.00124696	0.0118408	0.0337042
KCNJ2-promoter	KCNJ2	ENSG00000123700.4	protein_coding	chr17	68162814	68164813	+	2.859e-07	6.939e-05	1	1	Normal	6.939e-05	2	0.00316272	0.0118396	0.0205164
PTH2R-promoter	PTH2R	ENSG00000144407.5	protein_coding	chr2	209222438	209224437	+	1.884e-08	4.574e-06	1	1	Normal	4.574e-06	1	0.0118257	0.0118257	0.0118257
DIP2C-promoter	DIP2C	ENSG00000151240.11	protein_coding	chr10	735684	737683	-	3.267e-10	7.93e-08	1	1	Normal	7.93e-08	4	0.000473514	0.0118253	0.0187834
RP11-348J12.2-promoter	RP11-348J12.2	ENSG00000226425.1	antisense	chr10	94820184	94822183	-	0.0001837	0.04361	0.9998	1	Normal	0.04361	11	0.00203336	0.0118223	0.0241479
WNT10A-promoter	WNT10A	ENSG00000135925.4	protein_coding	chr2	219743085	219745084	+	4.922e-05	0.01187	1	1	Normal	0.01187	3	0.00668335	0.0118202	0.0125928
DCHS1-promoter	DCHS1	ENSG00000166341.6	protein_coding	chr11	6677086	6679085	-	4.732e-15	1.159e-12	1	1	Normal	1.159e-12	4	0.00217257	0.0118066	0.0285035
TRIM34-promoter	TRIM34	ENSG00000258659.2	protein_coding	chr11	5638994	5640993	+	7.233e-05	0.0174	0.9999	1	Normal	0.0174	2	0.000367362	0.0118055	0.0232437
FAT1-promoter	FAT1	ENSG00000083857.9	protein_coding	chr4	187647877	187649876	-	4.679e-09	1.136e-06	1	1	Normal	1.136e-06	2	0.00449495	0.0118045	0.019114
RP11-435M3.2-promoter	RP11-435M3.2	ENSG00000226304.1	antisense	chr10	26222640	26224639	-	2.107e-05	0.005102	1	1	Normal	0.005102	8	0.00227899	0.0117943	0.0334057
LPPR3-promoter	LPPR3	ENSG00000129951.14	protein_coding	chr19	821968	823967	-	1.419e-17	3.443e-15	1	1	Normal	3.443e-15	5	7.6327e-05	0.0117775	0.0453981
IL13-promoter	IL13	ENSG00000169194.5	protein_coding	chr5	131989955	131991954	+	1.944e-06	0.0004717	1	1	Normal	0.0004717	2	0.00707353	0.0117754	0.0164773
RP11-630C16.2-promoter	RP11-630C16.2	ENSG00000257239.1	lincRNA	chr12	42326395	42328394	-	1.913e-17	4.643e-15	1	1	Normal	4.643e-15	2	0.00402699	0.0117659	0.0195049
FGD5P1-promoter	FGD5P1	ENSG00000250439.3	pseudogene	chr3	13972553	13974552	+	3.851e-11	9.346e-09	1	1	Normal	9.346e-09	3	0.00181886	0.0117562	0.0325132
EEF1G-promoter	EEF1G	ENSG00000254772.5	protein_coding	chr11	62342402	62344401	-	6.265e-09	1.52e-06	1	1	Normal	1.52e-06	3	0.00352335	0.0117548	0.0144098
RP11-685G9.4-promoter	RP11-685G9.4	ENSG00000270036.1	lincRNA	chr15	76633983	76635982	+	3.877e-26	9.409e-24	1	1	Normal	9.409e-24	9	0.00303497	0.0117439	0.0434467
MIR548C-promoter	MIR548C	ENSG00000207546.1	miRNA	chr12	65014289	65016288	+	3.933e-06	0.0009542	0.9886	1	Normal	0.0009542	4	0.00316838	0.0117423	0.0936211
RP11-23F23.3-promoter	RP11-23F23.3	ENSG00000255387.1	pseudogene	chr11	4233322	4235321	-	4.129e-07	0.0001002	1	1	Normal	0.0001002	1	0.0117378	0.0117378	0.0117378
RP11-694I15.7-promoter	RP11-694I15.7	ENSG00000270441.1	pseudogene	chr3	49198285	49200284	-	9.442e-05	0.02266	0.9999	1	Normal	0.02266	1	0.0117348	0.0117348	0.0117348
CRIP1-promoter	CRIP1	ENSG00000213145.5	protein_coding	chr14	105950654	105952653	+	4.71e-05	0.01137	1	1	Normal	0.01137	1	0.0117332	0.0117332	0.0117332
RP13-638C3.6-promoter	RP13-638C3.6	ENSG00000265136.1	pseudogene	chr17	80535268	80537267	-	1.052e-07	2.552e-05	1	1	Normal	2.552e-05	4	0.00177431	0.0117321	0.0305889
GBX1-promoter	GBX1	ENSG00000164900.4	protein_coding	chr7	150871833	150873832	-	4.596e-07	0.0001116	1	1	Normal	0.0001116	2	0.010924	0.011723	0.012522
LINC00691-promoter	LINC00691	ENSG00000224074.3	lincRNA	chr3	24144730	24146729	-	1.393e-08	3.38e-06	1	1	Normal	3.38e-06	4	0.00275209	0.0117195	0.0404894
CD200R1-promoter	CD200R1	ENSG00000163606.6	protein_coding	chr3	112693970	112695969	-	5.244e-11	1.273e-08	1	1	Normal	1.273e-08	3	0.00774562	0.0117194	0.0180964
AC133785.1-promoter	AC133785.1	ENSG00000233221.2	antisense	chr2	131594568	131596567	-	2.952e-07	7.165e-05	1	1	Normal	7.165e-05	4	0.00367435	0.0116805	0.029704
CHST13-promoter	CHST13	ENSG00000180767.5	protein_coding	chr3	126241126	126243125	+	2.087e-13	5.066e-11	1	1	Normal	5.066e-11	7	0.0030903	0.0116678	0.0202802
GPR52-promoter	GPR52	ENSG00000203737.2	protein_coding	chr1	174415212	174417211	+	2.615e-16	5.385e-14	1	1	Normal	5.385e-14	1	0.0116658	0.0116658	0.0116658
NCAM2-promoter	NCAM2	ENSG00000154654.10	protein_coding	chr21	22368633	22370632	+	1.728e-12	4.195e-10	1	1	Normal	4.195e-10	9	0.00332744	0.0116544	0.0275743
ZFP2-promoter	ZFP2	ENSG00000198939.3	protein_coding	chr5	178320895	178322894	+	5.918e-13	1.436e-10	1	1	Normal	1.436e-10	5	0.00633896	0.0116391	0.018627
ZNF559-promoter	ZNF559	ENSG00000188321.9	protein_coding	chr19	9432448	9434447	+	7.187e-05	0.01729	0.9999	1	Normal	0.01729	2	0.00293874	0.0116386	0.0203384
AC011897.1-promoter	AC011897.1	ENSG00000265629.1	protein_coding	chr2	14773215	14775214	+	1.424e-21	3.456e-19	1	1	Normal	3.456e-19	13	0.0012703	0.0116267	0.0353001
ZNF300P1-promoter	ZNF300P1	ENSG00000197083.7	pseudogene	chr5	150325852	150327851	-	4.111e-06	0.0009972	1	1	Normal	0.0009972	12	0.000952163	0.0116085	0.0438023
NADK-promoter	NADK	ENSG00000008130.11	protein_coding	chr1	1711897	1713896	-	0.0001036	0.02484	0.9999	1	Normal	0.02484	3	0.00159089	0.0116058	0.0270387
RN7SL477P-promoter	RN7SL477P	ENSG00000239367.2	misc_RNA	chr19	1570860	1572859	-	3.367e-05	0.008138	1	1	Normal	0.008138	1	0.011575	0.011575	0.011575
RP11-682N22.1-promoter	RP11-682N22.1	ENSG00000272377.1	lincRNA	chr7	96293651	96295650	-	0.0001514	0.03608	0.9998	1	Normal	0.03608	2	0.0101607	0.011569	0.0129773
THRB-promoter	THRB	ENSG00000151090.13	protein_coding	chr3	24536774	24538773	-	1.47e-16	2.698e-14	1	1	Normal	2.698e-14	17	0.00225173	0.0115589	0.0387397
RP11-736N17.9-promoter	RP11-736N17.9	ENSG00000270705.1	pseudogene	chr14	103672085	103674084	+	3.501e-05	0.008462	0.9994	1	Normal	0.008462	3	0.00593742	0.0115567	0.0533806
GRAMD2-promoter	GRAMD2	ENSG00000175318.7	protein_coding	chr15	72490127	72492126	-	2.22e-06	0.0005387	1	1	Normal	0.0005387	5	0.00434359	0.0115534	0.0300848
RP11-388C12.5-promoter	RP11-388C12.5	ENSG00000263321.1	lincRNA	chr17	80692020	80694019	-	7.764e-05	0.01867	0.9999	1	Normal	0.01867	6	0.00249704	0.0115508	0.0332329
CBWD2-promoter	CBWD2	ENSG00000136682.10	protein_coding	chr2	114193268	114195267	+	1.847e-06	0.0004483	1	1	Normal	0.0004483	2	0.00875336	0.0115342	0.0143151
TENC1-promoter	TENC1	ENSG00000111077.13	protein_coding	chr12	53438753	53440752	+	1.478e-13	3.586e-11	1	1	Normal	3.586e-11	4	0.00256081	0.0115324	0.0184369
IL3-promoter	IL3	ENSG00000164399.4	protein_coding	chr5	131394222	131396221	+	3.881e-08	9.42e-06	1	1	Normal	9.42e-06	4	0.00330277	0.0115316	0.0350628
TEF-promoter	TEF	ENSG00000167074.10	protein_coding	chr22	41761337	41763336	+	8.261e-23	2.005e-20	1	1	Normal	2.005e-20	7	0.00410802	0.0115299	0.0278444
CRTAC1-promoter	CRTAC1	ENSG00000095713.9	protein_coding	chr10	99790586	99792585	-	7.713e-09	1.872e-06	1	1	Normal	1.872e-06	6	0.00394768	0.0115212	0.0352476
KCNH7-promoter	KCNH7	ENSG00000184611.7	protein_coding	chr2	163695241	163697240	-	6.766e-07	0.0001642	1	1	Normal	0.0001642	7	0.00237437	0.0115187	0.0181605
RP11-32K4.1-promoter	RP11-32K4.1	ENSG00000253554.1	antisense	chr8	65281116	65283115	-	9.869e-23	2.395e-20	1	1	Normal	2.395e-20	10	0.00356115	0.0115052	0.0201297
THEM4-promoter	THEM4	ENSG00000159445.8	protein_coding	chr1	151882285	151884284	-	1.775e-05	0.0043	1	1	Normal	0.0043	5	0.00359046	0.0115004	0.0224956
EFCAB1-promoter	EFCAB1	ENSG00000034239.6	protein_coding	chr8	49647871	49649870	-	4.605e-07	0.0001118	1	1	Normal	0.0001118	6	0.0009594	0.0114799	0.0231554
ZKSCAN4-promoter	ZKSCAN4	ENSG00000187626.7	protein_coding	chr6	28227012	28229011	-	4.153e-11	1.008e-08	1	1	Normal	1.008e-08	10	0.00102156	0.0114758	0.0306582
CTD-2530H12.2-promoter	CTD-2530H12.2	ENSG00000254826.1	sense_intronic	chr11	75484949	75486948	+	1.675e-07	4.064e-05	1	1	Normal	4.064e-05	1	0.0114644	0.0114644	0.0114644
SLC7A5-promoter	SLC7A5	ENSG00000103257.4	protein_coding	chr16	87903095	87905094	-	2.125e-23	5.156e-21	1	1	Normal	5.156e-21	6	0.00400554	0.0114465	0.0567853
RP3-462D8.2-promoter	RP3-462D8.2	ENSG00000233577.2	lincRNA	chr22	25678642	25680641	-	7.244e-16	1.886e-13	1	1	Normal	1.886e-13	3	0.00717818	0.0114448	0.013208
GDPD2-promoter	GDPD2	ENSG00000130055.9	protein_coding	chrX	69640881	69642880	+	0.0001052	0.02522	0.9999	1	Normal	0.02522	5	0.00187092	0.0114402	0.0243071
FAM211A-promoter	FAM211A	ENSG00000181350.7	protein_coding	chr17	16395468	16397467	-	3.474e-12	8.43e-10	1	1	Normal	8.43e-10	4	0.00148817	0.0114368	0.0277304
RP3-402G11.25-promoter	RP3-402G11.25	ENSG00000273188.1	antisense	chr22	50630832	50632831	-	1.698e-09	4.12e-07	1	1	Normal	4.12e-07	5	0.000686051	0.0114309	0.0210517
AC079612.1-promoter	AC079612.1	ENSG00000196758.3	protein_coding	chr2	240497995	240499994	+	0.0001903	0.04514	0.9994	1	Normal	0.04514	4	0.000598794	0.0114289	0.0290305
SLC7A2-promoter	SLC7A2	ENSG00000003989.12	protein_coding	chr8	17352597	17354596	+	1.41e-14	3.422e-12	1	1	Normal	3.422e-12	4	0.000647268	0.0114274	0.0145083
ZNF518A-promoter	ZNF518A	ENSG00000177853.10	processed_transcript	chr10	97887472	97889471	+	7.404e-08	1.797e-05	1	1	Normal	1.797e-05	5	0.00407431	0.0114182	0.0391108
SIRPB2-promoter	SIRPB2	ENSG00000196209.8	protein_coding	chr20	1472234	1474233	-	6.191e-19	1.503e-16	1	1	Normal	1.503e-16	5	0.000205032	0.0114149	0.0549075
CLDN1-promoter	CLDN1	ENSG00000163347.5	protein_coding	chr3	190040265	190042264	-	6.06e-11	1.471e-08	1	1	Normal	1.471e-08	2	0.00612229	0.0114117	0.0167012
NRSN2-promoter	NRSN2	ENSG00000125841.8	protein_coding	chr20	325426	327425	+	1.71e-12	4.15e-10	1	1	Normal	4.15e-10	2	0.00266734	0.0114107	0.0201541
RP11-341A11.2-promoter	RP11-341A11.2	ENSG00000232433.2	pseudogene	chr9	42491617	42493616	+	2.92e-08	7.088e-06	1	1	Normal	7.088e-06	1	0.0113976	0.0113976	0.0113976
CTC-349C3.1-promoter	CTC-349C3.1	ENSG00000224186.4	protein_coding	chr5	134366970	134368969	+	5.387e-15	1.32e-12	1	1	Normal	1.32e-12	4	0.00284459	0.0113937	0.0237658
PCDHA4-promoter	PCDHA4	ENSG00000204967.6	protein_coding	chr5	140184659	140186658	+	8.197e-05	0.0197	0.9999	1	Normal	0.0197	4	0.00226787	0.0113915	0.0278712
ZNF292-promoter	ZNF292	ENSG00000188994.8	protein_coding	chr6	87860551	87862550	+	2.471e-12	5.998e-10	1	1	Normal	5.998e-10	4	0.00975637	0.0113912	0.0237075
NOTCH4-promoter	NOTCH4	ENSG00000204301.5	protein_coding	chr6	32191845	32193844	-	0.0002023	0.04793	0.9998	1	Normal	0.04793	6	0.00568286	0.0113868	0.0250609
TEX33-promoter	TEX33	ENSG00000185264.7	protein_coding	chr22	37403883	37405882	-	1.609e-36	3.904e-34	1	1	Normal	3.904e-34	3	0.00831438	0.0113706	0.0514411
WDFY3-AS2-promoter	WDFY3-AS2	ENSG00000180769.4	processed_transcript	chr4	85885538	85887537	+	6.358e-15	1.536e-12	1	1	Normal	1.536e-12	3	0.00606955	0.0113566	0.0296487
RP11-797H7.1-promoter	RP11-797H7.1	ENSG00000234338.1	pseudogene	chr7	64297261	64299260	-	8.682e-05	0.02085	0.9999	1	Normal	0.02085	1	0.0113549	0.0113549	0.0113549
SNCG-promoter	SNCG	ENSG00000173267.9	protein_coding	chr10	88716375	88718374	+	1.832e-06	0.0004445	1	1	Normal	0.0004445	10	0.00539634	0.0113413	0.0332192
EIF4HP2-promoter	EIF4HP2	ENSG00000237977.1	pseudogene	chr22	31296206	31298205	+	2.869e-14	6.952e-12	1	1	Normal	6.952e-12	1	0.0113375	0.0113375	0.0113375
C11orf45-promoter	C11orf45	ENSG00000174370.5	protein_coding	chr11	128775931	128777930	-	6.219e-05	0.01498	0.9958	1	Normal	0.01498	5	0.00454071	0.0113372	0.076768
PRELID1P1-promoter	PRELID1P1	ENSG00000217325.2	pseudogene	chr6	126962634	126964633	+	5.807e-05	0.01399	0.9999	1	Normal	0.01399	1	0.0113258	0.0113258	0.0113258
VN1R28P-promoter	VN1R28P	ENSG00000227182.1	pseudogene	chr7	57483430	57485429	-	0.0002104	0.04979	0.9998	1	Normal	0.04979	6	0.00418772	0.0113174	0.0224508
GDF1-promoter	GDF1	ENSG00000130283.7	protein_coding	chr19	19006906	19008905	-	2.446e-13	5.936e-11	1	1	Normal	5.936e-11	6	0.00557888	0.0113105	0.0228317
ITGAX-promoter	ITGAX	ENSG00000140678.12	protein_coding	chr16	31364455	31366454	+	1.213e-10	2.945e-08	1	1	Normal	2.945e-08	4	0.00626537	0.0113093	0.0173426
RP11-966I7.1-promoter	RP11-966I7.1	ENSG00000257126.1	antisense	chr14	29234484	29236483	-	5.964e-28	1.447e-25	1	1	Normal	1.447e-25	25	0.0013936	0.0113089	0.0354974
RP11-64K12.9-promoter	RP11-64K12.9	ENSG00000259364.1	antisense	chr15	40746839	40748838	-	0.0001248	0.02984	0.9999	1	Normal	0.02984	1	0.0113007	0.0113007	0.0113007
ASIC4-promoter	ASIC4	ENSG00000072182.8	protein_coding	chr2	220376892	220378891	+	4.1e-11	9.952e-09	1	1	Normal	9.952e-09	5	0.000754465	0.0112816	0.0142865
RAMP2-promoter	RAMP2	ENSG00000131477.6	protein_coding	chr17	40908465	40910464	+	4.8e-05	0.01158	1	1	Normal	0.01158	1	0.0112782	0.0112782	0.0112782
ELOVL2-promoter	ELOVL2	ENSG00000197977.3	protein_coding	chr6	11044548	11046547	-	2.544e-07	6.175e-05	1	1	Normal	6.175e-05	6	0.000141933	0.0112778	0.022795
AGAP2-AS1-promoter	AGAP2-AS1	ENSG00000255737.2	protein_coding	chr12	58118054	58120053	+	7.924e-07	0.0001923	1	1	Normal	0.0001923	7	0.00305883	0.0112703	0.0162319
MTX1-promoter	MTX1	ENSG00000173171.10	protein_coding	chr1	155176490	155178489	+	2.644e-09	6.417e-07	1	1	Normal	6.417e-07	9	0.000388508	0.0112699	0.061925
HMGN2P36-promoter	HMGN2P36	ENSG00000228901.3	pseudogene	chr11	13632319	13634318	-	0.000141	0.03365	0.9999	1	Normal	0.03365	1	0.0112565	0.0112565	0.0112565
PCDHGA2-promoter	PCDHGA2	ENSG00000081853.13	protein_coding	chr5	140716539	140718538	+	5.901e-06	0.001431	1	1	Normal	0.001431	5	0.00266777	0.0112503	0.0285665
SRSF10-promoter	SRSF10	ENSG00000188529.10	protein_coding	chr1	24307418	24309417	-	2.168e-15	5.389e-13	1	1	Normal	5.389e-13	3	8.96109e-05	0.011241	0.044299
NEFH-promoter	NEFH	ENSG00000100285.9	protein_coding	chr22	29874219	29876218	+	1.424e-12	3.456e-10	1	1	Normal	3.456e-10	6	0.00126461	0.0112398	0.0305618
RP5-890O3.3-promoter	RP5-890O3.3	ENSG00000223663.2	pseudogene	chr1	1312046	1314045	+	1.315e-05	0.003185	1	1	Normal	0.003185	2	0.0080011	0.01123	0.0144589
RP4-536B24.4-promoter	RP4-536B24.4	ENSG00000260498.1	lincRNA	chr16	87812981	87814980	-	6.828e-11	1.657e-08	1	1	Normal	1.657e-08	3	0.00898285	0.0112296	0.0131256
RP11-656G20.1-promoter	RP11-656G20.1	ENSG00000250979.1	pseudogene	chr8	73163801	73165800	-	3.072e-11	7.457e-09	1	1	Normal	7.457e-09	4	0.00862202	0.0112281	0.0350232
AC012314.19-promoter	AC012314.19	ENSG00000224579.1	pseudogene	chr19	54713287	54715286	-	3.97e-09	9.634e-07	1	1	Normal	9.634e-07	2	0.000828483	0.0112231	0.0216178
C17orf58-promoter	C17orf58	ENSG00000186665.8	protein_coding	chr17	65989766	65991765	-	3.318e-07	8.053e-05	1	1	Normal	8.053e-05	4	0.00952647	0.011212	0.0119666
CD58-promoter	CD58	ENSG00000116815.11	protein_coding	chr1	117113662	117115661	-	9.396e-21	2.28e-18	1	1	Normal	2.28e-18	5	0.000246248	0.0112086	0.0371521
MTND6P3-promoter	MTND6P3	ENSG00000254132.1	pseudogene	chr5	93905176	93907175	-	3.405e-08	8.265e-06	1	1	Normal	8.265e-06	8	2.11937e-05	0.0111991	0.0213164
RP11-399K21.10-promoter	RP11-399K21.10	ENSG00000236842.1	antisense	chr10	77191347	77193346	-	4.385e-07	0.0001064	1	1	Normal	0.0001064	2	0.00159673	0.0111933	0.0207899
PTPRD-promoter	PTPRD	ENSG00000153707.11	protein_coding	chr9	10612724	10614723	-	4.505e-05	0.01087	1	1	Normal	0.01087	2	0.00370775	0.0111891	0.0186705
ITGA2B-promoter	ITGA2B	ENSG00000005961.13	protein_coding	chr17	42466874	42468873	-	8.467e-19	2.055e-16	1	1	Normal	2.055e-16	4	0.00420808	0.0111876	0.0396856
ADAMTS4-promoter	ADAMTS4	ENSG00000158859.9	protein_coding	chr1	161168847	161170846	-	5.06e-08	1.228e-05	1	1	Normal	1.228e-05	8	0.00144775	0.0111793	0.0371801
MCF2L-promoter	MCF2L	ENSG00000126217.16	protein_coding	chr13	113546692	113548691	+	5.26e-05	0.01269	0.9999	1	Normal	0.01269	1	0.0111736	0.0111736	0.0111736
TMEM121-promoter	TMEM121	ENSG00000184986.6	protein_coding	chr14	105990940	105992939	+	2.481e-19	6.023e-17	1	1	Normal	6.023e-17	3	0.00927542	0.0111691	0.0139072
KIAA0391-promoter	KIAA0391	ENSG00000100890.11	protein_coding	chr14	35589052	35591051	+	2.049e-11	4.972e-09	1	1	Normal	4.972e-09	1	0.0111492	0.0111492	0.0111492
DNM1P32-promoter	DNM1P32	ENSG00000261708.1	pseudogene	chr15	32726704	32728703	+	8.623e-10	2.093e-07	1	1	Normal	2.093e-07	1	0.0111353	0.0111353	0.0111353
FN3K-promoter	FN3K	ENSG00000167363.9	protein_coding	chr17	80691451	80693450	+	3.2e-11	7.766e-09	1	1	Normal	7.766e-09	5	0.00343334	0.0111344	0.0332329
RP11-17E2.2-promoter	RP11-17E2.2	ENSG00000250039.3	antisense	chr4	21948638	21950637	+	1.27e-23	3.081e-21	1	1	Normal	3.081e-21	5	0.00529436	0.0111287	0.0452429
RP11-196G11.2-promoter	RP11-196G11.2	ENSG00000260911.1	lincRNA	chr16	31052471	31054470	+	1.033e-14	2.506e-12	1	1	Normal	2.506e-12	7	0.000621394	0.011125	0.0160369
DISC1FP1-promoter	DISC1FP1	ENSG00000261645.1	processed_transcript	chr11	89982400	89984399	+	1.504e-06	0.000365	1	1	Normal	0.000365	1	0.0111206	0.0111206	0.0111206
AC104809.2-promoter	AC104809.2	ENSG00000223991.1	antisense	chr2	241925490	241927489	-	1.464e-31	3.552e-29	1	1	Normal	3.552e-29	4	0.00562591	0.0111193	0.063509
USP29-promoter	USP29	ENSG00000131864.6	protein_coding	chr19	57628506	57630505	+	9.408e-05	0.02258	0.9999	1	Normal	0.02258	8	0.00101689	0.0111122	0.0227217
C5orf38-promoter	C5orf38	ENSG00000186493.7	protein_coding	chr5	2750245	2752244	+	7.494e-23	1.819e-20	1	1	Normal	1.819e-20	12	0.00430803	0.0111079	0.0514328
CDC14B-promoter	CDC14B	ENSG00000081377.12	protein_coding	chr9	99382113	99384112	-	2.894e-27	7.024e-25	1	1	Normal	7.024e-25	4	0.00342263	0.0111072	0.0206327
ZFP3-promoter	ZFP3	ENSG00000180787.5	protein_coding	chr17	4979543	4981542	+	3.506e-06	0.0008505	1	1	Normal	0.0008505	2	0.010743	0.0111002	0.0114573
RP3-328E19.4-promoter	RP3-328E19.4	ENSG00000223491.1	pseudogene	chr1	147998213	148000212	+	3.097e-07	7.515e-05	1	1	Normal	7.515e-05	1	0.0110917	0.0110917	0.0110917
OR52J3-promoter	OR52J3	ENSG00000205495.1	protein_coding	chr11	5065756	5067755	+	4.746e-05	0.01145	1	1	Normal	0.01145	2	0.00770869	0.0110881	0.0144675
NBPF2P-promoter	NBPF2P	ENSG00000227001.2	pseudogene	chr1	21754461	21756460	-	9.108e-06	0.002208	1	1	Normal	0.002208	6	0.00138766	0.0110599	0.0218292
RP11-293M10.1-promoter	RP11-293M10.1	ENSG00000258740.1	protein_coding	chr14	75735987	75737986	-	1.889e-06	0.0004585	0.9998	1	Normal	0.0004585	2	0.000343283	0.0110477	0.021752
SYT3-promoter	SYT3	ENSG00000213023.5	protein_coding	chr19	51171652	51173651	-	3.596e-09	8.728e-07	1	1	Normal	8.728e-07	4	0.00299483	0.0110312	0.0207235
RP11-262H14.1-promoter	RP11-262H14.1	ENSG00000238113.2	lincRNA	chr9	66455285	66457284	+	8.67e-06	0.002102	1	1	Normal	0.002102	4	0.000565889	0.0110288	0.021922
RP11-463J10.4-promoter	RP11-463J10.4	ENSG00000258854.1	antisense	chr14	52453938	52455937	-	6.606e-09	1.603e-06	1	1	Normal	1.603e-06	2	0.00331872	0.0110223	0.018726
NOVA1-promoter	NOVA1	ENSG00000139910.15	protein_coding	chr14	27066961	27068960	-	2.667e-14	6.467e-12	1	1	Normal	6.467e-12	7	0.00535745	0.0110136	0.0301506
RP3-476K8.3-promoter	RP3-476K8.3	ENSG00000225891.1	antisense	chr1	26793774	26795773	-	3.77e-10	9.149e-08	1	1	Normal	9.149e-08	1	0.0109993	0.0109993	0.0109993
PCBP4-promoter	PCBP4	ENSG00000090097.16	protein_coding	chr3	52002427	52004426	-	8.454e-13	2.052e-10	1	1	Normal	2.052e-10	3	0.0083419	0.0109955	0.0392889
GALNT6-promoter	GALNT6	ENSG00000139629.11	protein_coding	chr12	51786652	51788651	-	7.492e-05	0.01802	0.9999	1	Normal	0.01802	1	0.0109903	0.0109903	0.0109903
GPR146-promoter	GPR146	ENSG00000164849.7	protein_coding	chr7	1082212	1084211	+	1.334e-12	3.238e-10	1	1	Normal	3.238e-10	6	0.000224178	0.0109902	0.0749592
C3orf14-promoter	C3orf14	ENSG00000114405.6	protein_coding	chr3	62302648	62304647	+	1.248e-12	3.03e-10	1	1	Normal	3.03e-10	6	0.00439134	0.0109738	0.0142588
TPRG1-promoter	TPRG1	ENSG00000188001.5	protein_coding	chr3	188663003	188665002	+	7.268e-10	1.764e-07	1	1	Normal	1.764e-07	6	0.00362441	0.0109698	0.0215945
CTD-2306M10.1-promoter	CTD-2306M10.1	ENSG00000270107.1	lincRNA	chr5	66476416	66478415	-	7.323e-09	1.777e-06	1	1	Normal	1.777e-06	1	0.0109689	0.0109689	0.0109689
SVIL-promoter	SVIL	ENSG00000197321.10	protein_coding	chr10	30025711	30027710	-	1.772e-20	4.3e-18	1	1	Normal	4.3e-18	6	0.00256002	0.0109673	0.0162305
RN7SL614P-promoter	RN7SL614P	ENSG00000243267.2	misc_RNA	chr1	10674893	10676892	+	1.602e-13	3.888e-11	1	1	Normal	3.888e-11	6	0.00083326	0.0109477	0.0570768
CTA-204B4.2-promoter	CTA-204B4.2	ENSG00000259891.1	antisense	chr8	141518143	141520142	-	1.37e-08	3.324e-06	1	1	Normal	3.324e-06	2	0.00852555	0.0109468	0.0133681
SYNDIG1L-promoter	SYNDIG1L	ENSG00000183379.4	protein_coding	chr14	74892806	74894805	-	2.428e-11	5.893e-09	1	1	Normal	5.893e-09	6	0.000651185	0.010933	0.0474551
MTNR1B-promoter	MTNR1B	ENSG00000134640.2	protein_coding	chr11	92700886	92702885	+	6.505e-09	1.579e-06	1	1	Normal	1.579e-06	7	0.0024514	0.0109253	0.0208383
LBX2-AS1-promoter	LBX2-AS1	ENSG00000257702.3	antisense	chr2	74727722	74729721	+	2.186e-15	5.389e-13	1	1	Normal	5.389e-13	8	0.00291897	0.0109234	0.0272857
CACNG8-promoter	CACNG8	ENSG00000142408.2	protein_coding	chr19	54464294	54466293	+	0.0001811	0.043	0.9998	1	Normal	0.043	3	0.00284501	0.0109193	0.013769
GLP1R-promoter	GLP1R	ENSG00000112164.5	protein_coding	chr6	39014574	39016573	+	2.986e-08	7.247e-06	1	1	Normal	7.247e-06	6	0.00043933	0.010917	0.0366242
SOX11-promoter	SOX11	ENSG00000176887.5	protein_coding	chr2	5830799	5832798	+	5.117e-07	0.0001242	1	1	Normal	0.0001242	5	0.000681031	0.0109164	0.0187749
MIR3180-2-promoter	MIR3180-2	ENSG00000257366.1	lincRNA	chr16	16403858	16405857	-	2.521e-13	6.117e-11	1	1	Normal	6.117e-11	2	0.000321496	0.010911	0.0215005
PTGDR-promoter	PTGDR	ENSG00000168229.3	protein_coding	chr14	52732431	52734430	+	1.689e-05	0.004092	1	1	Normal	0.004092	8	0.000262881	0.0109024	0.0181201
ZIC4-promoter	ZIC4	ENSG00000174963.13	protein_coding	chr3	147124648	147126647	-	4.408e-06	0.001069	1	1	Normal	0.001069	22	0.000512199	0.0109003	0.046891
RP11-266K4.1-promoter	RP11-266K4.1	ENSG00000244050.2	pseudogene	chr12	8371508	8373507	-	4.396e-14	1.067e-11	1	1	Normal	1.067e-11	5	0.00236468	0.0108958	0.0151159
TMEM108-promoter	TMEM108	ENSG00000144868.9	protein_coding	chr3	132755235	132757234	+	5.137e-21	1.247e-18	1	1	Normal	1.247e-18	10	0.000322602	0.0108927	0.0204625
DKFZP434E1119-promoter	DKFZP434E1119	ENSG00000268635.1	protein_coding	chr11	77182416	77184415	+	2.324e-06	0.0005638	1	1	Normal	0.0005638	3	0.010867	0.0108896	0.0202696
RP11-638I8.1-promoter	RP11-638I8.1	ENSG00000272556.1	lincRNA	chr7	45852201	45854200	+	1.258e-05	0.003048	1	1	Normal	0.003048	1	0.0108813	0.0108813	0.0108813
RP11-573D15.1-promoter	RP11-573D15.1	ENSG00000231982.1	pseudogene	chr3	186542338	186544337	+	3.188e-06	0.0007733	1	1	Normal	0.0007733	2	0.00454684	0.0108763	0.0172058
MAGEF1-promoter	MAGEF1	ENSG00000177383.3	protein_coding	chr3	184429837	184431836	-	2.815e-17	6.833e-15	1	1	Normal	6.833e-15	4	0.00358737	0.0108616	0.0231069
AC022210.1-promoter	AC022210.1	ENSG00000269417.1	protein_coding	chr2	85122346	85124345	-	1.09e-10	2.645e-08	1	1	Normal	2.645e-08	1	0.0108494	0.0108494	0.0108494
RP5-1125A11.1-promoter	RP5-1125A11.1	ENSG00000228265.1	lincRNA	chr20	32582164	32584163	-	1.576e-06	0.0003824	1	1	Normal	0.0003824	3	0.00193293	0.0108459	0.0157986
RP13-228J13.6-promoter	RP13-228J13.6	ENSG00000225008.1	pseudogene	chrX	154520645	154522644	-	0.0001841	0.0437	0.9998	1	Normal	0.0437	1	0.0108284	0.0108284	0.0108284
PRAC2-promoter	PRAC2	ENSG00000229637.2	antisense	chr17	46798530	46800529	+	2.785e-10	6.758e-08	1	1	Normal	6.758e-08	10	0.0010525	0.0108208	0.020318
OPRK1-promoter	OPRK1	ENSG00000082556.6	protein_coding	chr8	54164258	54166257	-	5.409e-05	0.01304	0.9999	1	Normal	0.01304	7	2.85874e-05	0.0108169	0.0217042
MIR3925-promoter	MIR3925	ENSG00000263894.1	miRNA	chr6	36590290	36592289	-	4.705e-10	1.142e-07	1	1	Normal	1.142e-07	1	0.0108108	0.0108108	0.0108108
MIR4655-promoter	MIR4655	ENSG00000265089.1	miRNA	chr7	1883890	1885889	-	2.794e-07	6.781e-05	1	1	Normal	6.781e-05	4	0.00163914	0.0108064	0.0470438
RP11-48B14.1-promoter	RP11-48B14.1	ENSG00000240898.1	pseudogene	chr17	3566514	3568513	+	1.528e-09	3.708e-07	1	1	Normal	3.708e-07	2	0.00155668	0.0107981	0.0200396
AC007682.1-promoter	AC007682.1	ENSG00000231918.1	lincRNA	chr2	51257739	51259738	+	1.651e-36	4.007e-34	1	1	Normal	4.007e-34	5	0.000226602	0.0107981	0.0160031
RP11-783K16.5-promoter	RP11-783K16.5	ENSG00000256940.1	antisense	chr11	64011436	64013435	+	1.733e-07	4.206e-05	1	1	Normal	4.206e-05	1	0.0107968	0.0107968	0.0107968
NDST1-promoter	NDST1	ENSG00000070614.10	protein_coding	chr5	149863381	149865380	+	6.19e-08	1.502e-05	1	1	Normal	1.502e-05	2	0.00243339	0.0107838	0.0191342
CCL22-promoter	CCL22	ENSG00000102962.4	protein_coding	chr16	57390684	57392683	+	2.082e-12	5.054e-10	1	1	Normal	5.054e-10	5	0.00591503	0.0107825	0.0260586
PRH1-promoter	PRH1	ENSG00000231887.2	protein_coding	chr12	11036855	11038854	-	1.424e-14	3.449e-12	1	1	Normal	3.449e-12	1	0.0107811	0.0107811	0.0107811
NKX2-2-AS1-promoter	NKX2-2-AS1	ENSG00000258197.1	antisense	chr20	21490085	21492084	+	1.263e-17	3.066e-15	1	1	Normal	3.066e-15	5	0.000350324	0.010777	0.031465
DZIP1L-promoter	DZIP1L	ENSG00000158163.10	protein_coding	chr3	137834661	137836660	-	2.799e-13	6.793e-11	1	1	Normal	6.793e-11	2	0.0060035	0.0107738	0.0155442
RBPMS-AS1-promoter	RBPMS-AS1	ENSG00000254109.1	antisense	chr8	30242918	30244917	-	8.043e-17	2.698e-14	1	1	Normal	2.698e-14	5	0.00824554	0.0107694	0.0256086
WNT5B-promoter	WNT5B	ENSG00000111186.8	protein_coding	chr12	1637057	1639056	+	1.552e-05	0.00376	1	1	Normal	0.00376	2	0.00767961	0.0107692	0.0138588
GRB10-promoter	GRB10	ENSG00000106070.13	protein_coding	chr7	50861160	50863159	-	1.717e-12	4.167e-10	1	1	Normal	4.167e-10	20	0.000535093	0.0107509	0.0438432
RHCG-promoter	RHCG	ENSG00000140519.8	protein_coding	chr15	90039845	90041844	-	8.197e-06	0.001987	1	1	Normal	0.001987	3	0.00672089	0.0107471	0.0130419
ZNF70P1-promoter	ZNF70P1	ENSG00000225463.1	pseudogene	chr6	33181482	33183481	+	1.536e-11	3.728e-09	1	1	Normal	3.728e-09	5	0.00111321	0.0107471	0.0116807
SBSN-promoter	SBSN	ENSG00000189001.6	protein_coding	chr19	36019254	36021253	-	8.543e-14	2.072e-11	1	1	Normal	2.072e-11	3	0.00933172	0.0107424	0.0203845
GRK1-promoter	GRK1	ENSG00000185974.6	protein_coding	chr13	114319470	114321469	+	1.728e-07	4.194e-05	1	1	Normal	4.194e-05	4	0.00156127	0.0107341	0.0151341
IGF2BP2-promoter	IGF2BP2	ENSG00000073792.11	protein_coding	chr3	185542845	185544844	-	5.593e-10	1.358e-07	1	1	Normal	1.358e-07	4	0.00187257	0.0107216	0.0390106
DPY19L2P4-promoter	DPY19L2P4	ENSG00000235436.6	pseudogene	chr7	89746714	89748713	+	4.624e-23	1.122e-20	1	1	Normal	1.122e-20	13	0.00133503	0.0107147	0.0400199
ZIK1-promoter	ZIK1	ENSG00000171649.7	protein_coding	chr19	58087824	58089823	+	6.84e-07	0.000166	1	1	Normal	0.000166	1	0.0107138	0.0107138	0.0107138
RP11-647F2.2-promoter	RP11-647F2.2	ENSG00000266106.1	antisense	chr17	72305930	72307929	-	6.266e-05	0.01509	0.9999	1	Normal	0.01509	4	0.00106038	0.0107128	0.0119558
AC009487.4-promoter	AC009487.4	ENSG00000224076.1	antisense	chr2	162280089	162282088	-	8.914e-05	0.0214	0.9999	1	Normal	0.0214	5	0.00423103	0.0107124	0.0135236
RP5-1050D4.2-promoter	RP5-1050D4.2	ENSG00000234203.1	antisense	chr17	4874146	4876145	+	1.972e-10	4.787e-08	1	1	Normal	4.787e-08	1	0.0107066	0.0107066	0.0107066
STAT4-promoter	STAT4	ENSG00000138378.13	protein_coding	chr2	192016323	192018322	-	9.121e-06	0.002211	1	1	Normal	0.002211	1	0.0106958	0.0106958	0.0106958
RP11-145M4.1-promoter	RP11-145M4.1	ENSG00000241042.1	lincRNA	chr1	59521722	59523721	-	1.544e-06	0.0003746	1	1	Normal	0.0003746	1	0.0106885	0.0106885	0.0106885
ELF4-promoter	ELF4	ENSG00000102034.12	protein_coding	chrX	129244692	129246691	-	8.096e-06	0.001963	1	1	Normal	0.001963	9	0.00035731	0.0106865	0.0175644
B4GALT2-promoter	B4GALT2	ENSG00000117411.12	protein_coding	chr1	44442615	44444614	+	5.121e-18	1.243e-15	1	1	Normal	1.243e-15	6	0.000241526	0.010685	0.0303643
CCRL2-promoter	CCRL2	ENSG00000121797.9	protein_coding	chr3	46446654	46448653	+	4.109e-10	9.973e-08	1	1	Normal	9.973e-08	5	0.00502452	0.0106821	0.0622597
CTC-512J12.4-promoter	CTC-512J12.4	ENSG00000267188.1	processed_transcript	chr19	44952641	44954640	-	9.854e-08	2.392e-05	1	1	Normal	2.392e-05	8	0.00166457	0.0106691	0.0239273
PROCR-promoter	PROCR	ENSG00000101000.4	protein_coding	chr20	33757876	33759875	+	5.613e-09	1.362e-06	1	1	Normal	1.362e-06	7	0.00262068	0.0106563	0.0300152
RP5-834N19.1-promoter	RP5-834N19.1	ENSG00000232650.1	lincRNA	chr1	119868799	119870798	+	7.222e-07	0.0001753	1	1	Normal	0.0001753	4	0.00141887	0.0106521	0.0131976
FGF8-promoter	FGF8	ENSG00000107831.8	protein_coding	chr10	103535855	103537854	-	3.576e-10	8.679e-08	1	1	Normal	8.679e-08	3	0.000837426	0.0106499	0.0170371
RP4-684O24.5-promoter	RP4-684O24.5	ENSG00000233896.1	antisense	chr20	1925892	1927891	+	1.71e-09	4.151e-07	1	1	Normal	4.151e-07	3	0.00106025	0.0106461	0.0120207
AC116614.1-promoter	AC116614.1	ENSG00000235688.1	antisense	chr2	945961	947960	-	2.344e-07	5.688e-05	1	1	Normal	5.688e-05	9	0.00113289	0.0106429	0.0215148
RP11-302J23.1-promoter	RP11-302J23.1	ENSG00000248599.1	lincRNA	chr8	102062282	102064281	+	5.689e-06	0.00138	1	1	Normal	0.00138	1	0.0106393	0.0106393	0.0106393
RP11-327F22.6-promoter	RP11-327F22.6	ENSG00000270120.1	sense_intronic	chr16	50744755	50746754	+	1.938e-09	4.704e-07	1	1	Normal	4.704e-07	6	5.94116e-06	0.010637	0.0209328
CHRM5-promoter	CHRM5	ENSG00000184984.8	protein_coding	chr15	34258921	34260920	+	1.606e-05	0.00389	1	1	Normal	0.00389	3	0.00286708	0.0106238	0.014886
NID1-promoter	NID1	ENSG00000116962.10	protein_coding	chr1	236228463	236230462	-	2.593e-15	6.197e-13	1	1	Normal	6.197e-13	8	0.00147972	0.0106136	0.0350406
FHL3-promoter	FHL3	ENSG00000183386.5	protein_coding	chr1	38471279	38473278	-	9.827e-08	2.385e-05	1	1	Normal	2.385e-05	5	0.000678822	0.010609	0.014445
RP11-469L4.1-promoter	RP11-469L4.1	ENSG00000249725.1	lincRNA	chr3	132755897	132757896	-	2.023e-05	0.004899	1	1	Normal	0.004899	15	0.000498112	0.0106059	0.0204625
FGL1-promoter	FGL1	ENSG00000104760.12	protein_coding	chr8	17767875	17769874	-	1.957e-06	0.0004749	1	1	Normal	0.0004749	1	0.0106034	0.0106034	0.0106034
GAGE12J-promoter	GAGE12J	ENSG00000224659.2	protein_coding	chrX	49176536	49178535	+	6.417e-08	1.557e-05	1	1	Normal	1.557e-05	2	5.58959e-05	0.0105973	0.0211387
AC092653.5-promoter	AC092653.5	ENSG00000204872.2	pseudogene	chr2	73928433	73930432	-	8.053e-27	1.954e-24	1	1	Normal	1.954e-24	5	0.00225929	0.0105952	0.0271334
RP11-192C21.3-promoter	RP11-192C21.3	ENSG00000251228.1	pseudogene	chr4	135863430	135865429	+	1.547e-07	3.755e-05	1	1	Normal	3.755e-05	1	0.010594	0.010594	0.010594
RP11-438D8.2-promoter	RP11-438D8.2	ENSG00000249417.1	antisense	chr3	141085980	141087979	-	0.0001366	0.03261	0.9999	1	Normal	0.03261	6	0.00514307	0.0105808	0.0218297
PGM1-promoter	PGM1	ENSG00000079739.11	protein_coding	chr1	64056947	64058946	+	4.452e-10	1.081e-07	1	1	Normal	1.081e-07	6	0.00119041	0.0105712	0.0891522
NCOA2-promoter	NCOA2	ENSG00000140396.8	protein_coding	chr8	71316041	71318040	-	6.255e-34	1.518e-31	1	1	Normal	1.518e-31	6	0.00196857	0.0105702	0.03089
VAC14-AS1-promoter	VAC14-AS1	ENSG00000214353.3	antisense	chr16	70787001	70789000	+	2.889e-13	7.011e-11	1	1	Normal	7.011e-11	1	0.0105634	0.0105634	0.0105634
PGLYRP1-promoter	PGLYRP1	ENSG00000008438.4	protein_coding	chr19	46526324	46528323	-	2.542e-14	6.171e-12	1	1	Normal	6.171e-12	9	0.000561257	0.0105578	0.0456058
RFPL1S-promoter	RFPL1S	ENSG00000225465.6	antisense	chr22	29874165	29876164	-	1.113e-10	2.702e-08	1	1	Normal	2.702e-08	5	0.00126461	0.0105559	0.0305618
AC021021.1-promoter	AC021021.1	ENSG00000231610.1	pseudogene	chr2	6636931	6638930	-	9.235e-10	2.241e-07	1	1	Normal	2.241e-07	1	0.0105544	0.0105544	0.0105544
hsa-mir-4259-promoter	hsa-mir-4259	ENSG00000266458.1	miRNA	chr1	159869870	159871869	-	3.45e-12	8.373e-10	1	1	Normal	8.373e-10	9	0.00131432	0.0105527	0.0337624
MAPK12-promoter	MAPK12	ENSG00000188130.9	protein_coding	chr22	50700255	50702254	-	1.446e-17	3.509e-15	1	1	Normal	3.509e-15	4	0.000613735	0.010534	0.023963
RP11-191G24.1-promoter	RP11-191G24.1	ENSG00000227070.1	antisense	chr1	51981981	51983980	+	1.025e-06	0.0002486	1	1	Normal	0.0002486	2	0.000489609	0.0105116	0.0205336
RP4-612B18.3-promoter	RP4-612B18.3	ENSG00000213060.4	pseudogene	chr1	171770657	171772656	+	1.093e-11	2.653e-09	1	1	Normal	2.653e-09	2	0.00759587	0.0104908	0.0133858
SNORD116-24-promoter	SNORD116-24	ENSG00000207279.1	snoRNA	chr15	25337184	25339183	+	3.276e-11	7.952e-09	1	1	Normal	7.952e-09	7	0.00261486	0.0104874	0.0202471
TSTA3-promoter	TSTA3	ENSG00000104522.11	protein_coding	chr8	144700219	144702218	-	7.469e-10	1.813e-07	1	1	Normal	1.813e-07	2	0.00919416	0.0104837	0.0117732
SFRP2-promoter	SFRP2	ENSG00000145423.4	protein_coding	chr4	154710273	154712272	-	2.451e-24	5.948e-22	1	1	Normal	5.948e-22	39	0.000631173	0.0104836	0.0344655
SERTAD4-promoter	SERTAD4	ENSG00000082497.7	protein_coding	chr1	210404144	210406143	+	4.733e-08	1.149e-05	1	1	Normal	1.149e-05	4	0.000795624	0.0104823	0.0155683
MIR663B-promoter	MIR663B	ENSG00000221288.1	miRNA	chr2	133014654	133016653	-	3.134e-27	7.607e-25	1	1	Normal	7.607e-25	11	0.00296484	0.010482	0.0454073
RP3-512E2.2-promoter	RP3-512E2.2	ENSG00000226455.1	antisense	chr6	90657835	90659834	+	2.531e-11	6.143e-09	1	1	Normal	6.143e-09	1	0.0104653	0.0104653	0.0104653
ZNF667-AS1-promoter	ZNF667-AS1	ENSG00000166770.6	lincRNA	chr19	56986619	56988618	+	6.856e-05	0.0165	0.9999	1	Normal	0.0165	2	0.00758231	0.0104639	0.0133454
DACT2-promoter	DACT2	ENSG00000164488.7	protein_coding	chr6	168720435	168722434	-	8.811e-11	2.138e-08	1	1	Normal	2.138e-08	6	0.00256251	0.0104516	0.016811
FBXL7-promoter	FBXL7	ENSG00000183580.8	protein_coding	chr5	15498305	15500304	+	3.539e-20	8.59e-18	1	1	Normal	8.59e-18	4	0.00301711	0.010444	0.0189657
SPON1-promoter	SPON1	ENSG00000152268.8	processed_transcript	chr11	13981914	13983913	+	2.237e-05	0.005415	1	1	Normal	0.005415	9	0.00369674	0.0104433	0.0295068
RP11-589P10.7-promoter	RP11-589P10.7	ENSG00000267047.1	antisense	chr17	6922734	6924733	-	7.574e-07	0.0001838	1	1	Normal	0.0001838	2	0.00512814	0.0104327	0.0157372
NRBP2-promoter	NRBP2	ENSG00000185189.11	protein_coding	chr8	144924201	144926200	-	1.643e-16	2.698e-14	1	1	Normal	2.698e-14	5	0.000738493	0.0104272	0.028412
AC016738.4-promoter	AC016738.4	ENSG00000223947.1	antisense	chr2	101618707	101620706	-	7.016e-18	1.703e-15	1	1	Normal	1.703e-15	4	0.00411503	0.0104241	0.0627895
SNORD125-promoter	SNORD125	ENSG00000239127.1	snoRNA	chr22	29729248	29731247	-	2.877e-31	6.983e-29	1	1	Normal	6.983e-29	6	0.00596549	0.0104204	0.0212548
RP11-154D9.1-promoter	RP11-154D9.1	ENSG00000257865.1	pseudogene	chr12	60810764	60812763	+	1.427e-07	3.464e-05	1	1	Normal	3.464e-05	2	0.00788185	0.0104084	0.0129349
RYR2-promoter	RYR2	ENSG00000198626.11	protein_coding	chr1	237203505	237205504	+	1.147e-08	2.785e-06	1	1	Normal	2.785e-06	4	0.00285037	0.010405	0.0230454
RHBDF2-promoter	RHBDF2	ENSG00000129667.8	protein_coding	chr17	74497873	74499872	-	2.12e-05	0.005132	1	1	Normal	0.005132	2	0.00536505	0.0103904	0.0154157
DUSP6-promoter	DUSP6	ENSG00000139318.7	protein_coding	chr12	89747049	89749048	-	7.486e-06	0.001815	1	1	Normal	0.001815	12	7.83434e-05	0.0103876	0.0514081
FOXO3B-promoter	FOXO3B	ENSG00000240445.3	pseudogene	chr17	18576187	18578186	-	2.93e-08	7.11e-06	1	1	Normal	7.11e-06	3	0.00245749	0.0103826	0.0357351
AC012531.25-promoter	AC012531.25	ENSG00000260597.1	lincRNA	chr12	54411694	54413693	+	4.441e-09	1.078e-06	1	1	Normal	1.078e-06	10	4.8776e-05	0.010381	0.0421218
PPP1R27-promoter	PPP1R27	ENSG00000182676.4	protein_coding	chr17	79792927	79794926	-	0.0001475	0.03516	0.9998	1	Normal	0.03516	11	0.00152116	0.0103781	0.0173442
GRK6P1-promoter	GRK6P1	ENSG00000215571.4	pseudogene	chr13	21891231	21893230	+	1.262e-07	3.063e-05	1	1	Normal	3.063e-05	1	0.010369	0.010369	0.010369
RP11-545A16.3-promoter	RP11-545A16.3	ENSG00000227141.2	pseudogene	chr1	179553840	179555839	+	3.567e-09	8.657e-07	1	1	Normal	8.657e-07	3	0.0102296	0.010362	0.0113479
MGARP-promoter	MGARP	ENSG00000137463.4	protein_coding	chr4	140201493	140203492	-	6.663e-06	0.001616	1	1	Normal	0.001616	7	0.00156459	0.0103409	0.0252187
CTC-457E21.2-promoter	CTC-457E21.2	ENSG00000269364.1	lincRNA	chr19	22713428	22715427	+	5.869e-07	0.0001424	1	1	Normal	0.0001424	3	0.001603	0.0103222	0.0307488
LINC00989-promoter	LINC00989	ENSG00000250334.1	lincRNA	chr4	80411570	80413569	+	6.816e-06	0.001653	1	1	Normal	0.001653	1	0.0103145	0.0103145	0.0103145
RP11-763B22.7-promoter	RP11-763B22.7	ENSG00000223495.2	pseudogene	chr1	148854121	148856120	-	1.099e-10	2.668e-08	1	1	Normal	2.668e-08	9	0.00206462	0.0103053	0.0199174
RP11-612J15.3-promoter	RP11-612J15.3	ENSG00000250622.1	pseudogene	chr4	157891783	157893782	+	1.926e-13	4.675e-11	1	1	Normal	4.675e-11	11	6.81622e-05	0.0102652	0.0180445
RNF217-promoter	RNF217	ENSG00000146373.12	protein_coding	chr6	125281691	125283690	+	2.391e-13	5.804e-11	1	1	Normal	5.804e-11	2	0.00367305	0.0102521	0.0168312
RILP-promoter	RILP	ENSG00000167705.7	protein_coding	chr17	1553372	1555371	-	3.447e-19	8.366e-17	1	1	Normal	8.366e-17	10	8.06488e-05	0.0102452	0.030893
TOX3-promoter	TOX3	ENSG00000103460.12	protein_coding	chr16	52581715	52583714	-	0.0001751	0.04162	0.9998	1	Normal	0.04162	6	0.000882572	0.0102402	0.0144164
SNORD116-25-promoter	SNORD116-25	ENSG00000252326.1	snoRNA	chr15	25340810	25342809	+	7.32e-05	0.01761	0.9999	1	Normal	0.01761	2	0.00801783	0.01023	0.0124422
NGF-promoter	NGF	ENSG00000134259.3	protein_coding	chr1	115880858	115882857	-	1.71e-13	4.15e-11	1	1	Normal	4.15e-11	8	0.00151671	0.0102164	0.0354591
ZBED3-AS1-promoter	ZBED3-AS1	ENSG00000250802.2	antisense	chr5	76380565	76382564	+	3.061e-27	7.429e-25	1	1	Normal	7.429e-25	3	0.00540458	0.0102132	0.0308336
SLC24A2-promoter	SLC24A2	ENSG00000155886.7	protein_coding	chr9	19786927	19788926	-	1.636e-05	0.003963	1	1	Normal	0.003963	5	0.0044036	0.0102085	0.012254
RP11-368M16.8-promoter	RP11-368M16.8	ENSG00000233962.1	pseudogene	chr7	57713166	57715165	-	9.906e-10	2.404e-07	1	1	Normal	2.404e-07	6	0.00467241	0.0102083	0.012867
MIR4700-promoter	MIR4700	ENSG00000265455.1	miRNA	chr12	121158996	121160995	+	5.954e-13	1.445e-10	1	1	Normal	1.445e-10	1	0.0102023	0.0102023	0.0102023
CD247-promoter	CD247	ENSG00000198821.6	protein_coding	chr1	167487848	167489847	-	3.944e-15	9.7e-13	1	1	Normal	9.7e-13	4	0.00685266	0.0101895	0.0165168
MARC2-promoter	MARC2	ENSG00000117791.11	protein_coding	chr1	220919567	220921566	+	1.822e-09	4.422e-07	1	1	Normal	4.422e-07	5	0.00151833	0.0101851	0.018346
PRSS57-promoter	PRSS57	ENSG00000185198.7	protein_coding	chr19	695461	697460	-	7.03e-28	1.706e-25	1	1	Normal	1.706e-25	6	0.00090951	0.0101773	0.0399403
XKR5-promoter	XKR5	ENSG00000186530.13	processed_transcript	chr8	6693167	6695166	-	1.03e-16	2.698e-14	1	1	Normal	2.698e-14	7	0.00147491	0.0101735	0.0384528
CTC-479C5.10-promoter	CTC-479C5.10	ENSG00000263126.1	lincRNA	chr16	67914364	67916363	+	1.255e-08	3.046e-06	1	1	Normal	3.046e-06	1	0.010163	0.010163	0.010163
PTPRN2-promoter	PTPRN2	ENSG00000155093.13	protein_coding	chr7	158380481	158382480	-	7.693e-05	0.0185	0.9999	1	Normal	0.0185	7	0.00107112	0.0101598	0.0378948
SIGLEC16-promoter	SIGLEC16	ENSG00000161643.8	pseudogene	chr19	50470857	50472856	+	3.849e-05	0.009297	1	1	Normal	0.009297	3	0.0006499	0.0101465	0.0229436
AFAP1L1-promoter	AFAP1L1	ENSG00000157510.9	protein_coding	chr5	148649434	148651433	+	5.601e-16	1.348e-13	1	1	Normal	1.348e-13	5	0.00100239	0.0101403	0.023284
TINAGL1-promoter	TINAGL1	ENSG00000142910.11	protein_coding	chr1	32040116	32042115	+	1.698e-13	4.12e-11	1	1	Normal	4.12e-11	9	0.00263211	0.010138	0.0331563
Y_RNA-promoter	Y_RNA	ENSG00000199756.1	misc_RNA	chr1	29208348	29210347	-	4.083e-10	9.909e-08	1	1	Normal	9.909e-08	2	0.00265891	0.0101362	0.0176135
MROH2A-promoter	MROH2A	ENSG00000185038.10	protein_coding	chr2	234682370	234684369	+	3.362e-07	8.16e-05	1	1	Normal	8.16e-05	4	0.000594251	0.0101361	0.0264062
TFAP2E-promoter	TFAP2E	ENSG00000116819.6	protein_coding	chr1	36036971	36038970	+	2.65e-06	0.000643	1	1	Normal	0.000643	7	0.000460656	0.0101338	0.0196682
ANLN-promoter	ANLN	ENSG00000011426.6	protein_coding	chr7	36427415	36429414	+	1.77e-07	4.297e-05	1	1	Normal	4.297e-05	3	0.00602175	0.010131	0.0406383
ITPRIPL2-promoter	ITPRIPL2	ENSG00000205730.5	protein_coding	chr16	19123254	19125253	+	5.633e-11	1.367e-08	1	1	Normal	1.367e-08	8	0.00013091	0.0101309	0.0200908
RP11-780K2.1-promoter	RP11-780K2.1	ENSG00000257359.1	antisense	chr12	114368374	114370373	+	2.727e-08	6.618e-06	1	1	Normal	6.618e-06	1	0.0101228	0.0101228	0.0101228
SEMA3D-promoter	SEMA3D	ENSG00000153993.9	protein_coding	chr7	84816172	84818171	-	5.94e-10	1.442e-07	1	1	Normal	1.442e-07	4	0.00148479	0.0101093	0.0151901
WNK4-promoter	WNK4	ENSG00000126562.12	protein_coding	chr17	40930696	40932695	+	4.034e-14	9.781e-12	1	1	Normal	9.781e-12	9	0.000969017	0.0101001	0.0180268
HIPK4-promoter	HIPK4	ENSG00000160396.8	protein_coding	chr19	40896095	40898094	-	8.823e-06	0.002139	0.9849	1	Normal	0.002139	4	0.000218764	0.0100969	0.114983
TRIM6-promoter	TRIM6	ENSG00000121236.15	protein_coding	chr11	5615339	5617338	+	0.0002069	0.04898	0.9998	1	Normal	0.04898	6	0.000134794	0.0100952	0.0318571
Y_RNA-promoter	Y_RNA	ENSG00000199444.1	misc_RNA	chr19	12199162	12201161	-	3.411e-15	8.353e-13	1	1	Normal	8.353e-13	1	0.0100951	0.0100951	0.0100951
RP11-863P13.2-promoter	RP11-863P13.2	ENSG00000261816.1	lincRNA	chr16	88227274	88229273	-	1.091e-16	2.698e-14	1	1	Normal	2.698e-14	3	0.00286595	0.0100941	0.0795856
HLA-U-promoter	HLA-U	ENSG00000228078.1	pseudogene	chr6	29899878	29901877	+	7.696e-10	1.868e-07	1	1	Normal	1.868e-07	1	0.0100905	0.0100905	0.0100905
ADAM19-promoter	ADAM19	ENSG00000135074.11	protein_coding	chr5	157002784	157004783	-	1.161e-18	2.817e-16	1	1	Normal	2.817e-16	8	6.17096e-05	0.010085	0.0604363
WARS-promoter	WARS	ENSG00000140105.13	protein_coding	chr14	100843143	100845142	-	2.032e-09	4.932e-07	1	1	Normal	4.932e-07	2	0.00430779	0.0100789	0.0158501
TMSB4XP6-promoter	TMSB4XP6	ENSG00000230043.1	pseudogene	chr20	49457287	49459286	-	1.142e-10	2.772e-08	1	1	Normal	2.772e-08	2	0.005247	0.0100756	0.0149042
TEX10-promoter	TEX10	ENSG00000136891.9	protein_coding	chr9	103115222	103117221	-	1.251e-05	0.003032	1	1	Normal	0.003032	2	0.00410153	0.010075	0.0160485
PRLHR-promoter	PRLHR	ENSG00000119973.3	protein_coding	chr10	120355161	120357160	-	3.91e-08	9.489e-06	1	1	Normal	9.489e-06	9	0.00561623	0.0100718	0.0289227
RP11-734E19.1-promoter	RP11-734E19.1	ENSG00000258090.1	pseudogene	chr12	77148971	77150970	+	1.75e-11	4.246e-09	1	1	Normal	4.246e-09	1	0.0100715	0.0100715	0.0100715
RP11-542C16.1-promoter	RP11-542C16.1	ENSG00000263171.1	antisense	chr17	7258264	7260263	-	9.464e-16	2.425e-13	1	1	Normal	2.425e-13	5	0.00108958	0.0100678	0.020104
TRIM2-promoter	TRIM2	ENSG00000109654.10	protein_coding	chr4	154071494	154073493	+	2.875e-23	6.978e-21	1	1	Normal	6.978e-21	3	0.00569092	0.0100594	0.0212617
PARP12-promoter	PARP12	ENSG00000059378.8	protein_coding	chr7	139763522	139765521	-	3.091e-08	7.503e-06	1	1	Normal	7.503e-06	4	0.00168367	0.0100431	0.0377166
RP11-522B15.3-promoter	RP11-522B15.3	ENSG00000259275.1	lincRNA	chr15	96895466	96897465	+	1.817e-16	5.385e-14	1	1	Normal	5.385e-14	6	0.00150873	0.0100388	0.0447671
SULT4A1-promoter	SULT4A1	ENSG00000130540.9	protein_coding	chr22	44258399	44260398	-	8.724e-06	0.002115	1	1	Normal	0.002115	5	0.00329117	0.0100365	0.0164412
HCN1-promoter	HCN1	ENSG00000164588.4	protein_coding	chr5	45696254	45698253	-	9.124e-18	2.214e-15	1	1	Normal	2.214e-15	5	0.0037812	0.0100328	0.0188215
TMEM196-promoter	TMEM196	ENSG00000173452.9	protein_coding	chr7	19813222	19815221	-	2.211e-05	0.005352	1	1	Normal	0.005352	5	0.00497534	0.0100308	0.0190844
CETP-promoter	CETP	ENSG00000087237.6	protein_coding	chr16	56993762	56995761	+	8.559e-07	0.0002077	1	1	Normal	0.0002077	5	0.00860974	0.010019	0.0665103
SNORD19-promoter	SNORD19	ENSG00000212493.1	snoRNA	chr3	52721264	52723263	+	1.354e-14	3.287e-12	1	1	Normal	3.287e-12	4	0.00223988	0.0100178	0.0132106
MAPT-promoter	MAPT	ENSG00000186868.11	protein_coding	chr17	43969748	43971747	+	2.207e-05	0.005342	1	1	Normal	0.005342	3	0.00313859	0.0100137	0.0136417
FAM19A5-promoter	FAM19A5	ENSG00000219438.4	protein_coding	chr22	48883272	48885271	+	3.395e-05	0.008206	1	1	Normal	0.008206	6	0.00163614	0.0100012	0.025939
snoU13-promoter	snoU13	ENSG00000238498.1	snoRNA	chr22	42472166	42474165	-	2.149e-10	5.215e-08	1	1	Normal	5.215e-08	2	0.00856052	0.00999557	0.0114306
RP4-792G4.2-promoter	RP4-792G4.2	ENSG00000230798.1	antisense	chr1	63790113	63792112	-	1.258e-08	3.053e-06	1	1	Normal	3.053e-06	3	0.00950907	0.00998964	0.020077
SOCS5P3-promoter	SOCS5P3	ENSG00000235805.1	pseudogene	chr3	44752379	44754378	-	1.647e-06	0.0003996	1	1	Normal	0.0003996	15	0.00233299	0.0099777	0.0330164
RP11-452K12.7-promoter	RP11-452K12.7	ENSG00000231970.1	antisense	chr10	99158872	99160871	+	0.0001031	0.02472	0.9999	1	Normal	0.02472	4	0.000470313	0.00997199	0.0197237
CD82-promoter	CD82	ENSG00000085117.7	protein_coding	chr11	44583977	44585976	+	1.182e-07	2.869e-05	1	1	Normal	2.869e-05	1	0.00996982	0.00996982	0.00996982
NPFF-promoter	NPFF	ENSG00000139574.7	protein_coding	chr12	53901423	53903422	-	5.605e-11	1.36e-08	1	1	Normal	1.36e-08	4	0.00132939	0.00996666	0.0787431
LEPREL4-promoter	LEPREL4	ENSG00000141696.8	protein_coding	chr17	39968857	39970856	-	2.919e-07	7.084e-05	1	1	Normal	7.084e-05	6	0.00081016	0.00996044	0.0165575
WISP2-promoter	WISP2	ENSG00000064205.6	protein_coding	chr20	43341485	43343484	+	1.324e-05	0.003208	1	1	Normal	0.003208	2	0.00666797	0.00995976	0.0132516
CTB-33G10.6-promoter	CTB-33G10.6	ENSG00000268677.1	antisense	chr19	50193831	50195830	-	1.769e-07	4.294e-05	1	1	Normal	4.294e-05	9	0.00242648	0.00995719	0.0147096
RP11-680F8.3-promoter	RP11-680F8.3	ENSG00000259523.1	antisense	chr15	30112834	30114833	+	2.163e-17	5.249e-15	1	1	Normal	5.249e-15	8	0.000403732	0.00995551	0.0334071
BHLHA9-promoter	BHLHA9	ENSG00000205899.3	protein_coding	chr17	1171853	1173852	+	1.297e-08	3.148e-06	1	1	Normal	3.148e-06	6	0.00278078	0.00995265	0.0179913
RP11-757F18.3-promoter	RP11-757F18.3	ENSG00000244144.1	pseudogene	chr3	111904846	111906845	-	0.0001137	0.02723	0.9999	1	Normal	0.02723	1	0.00995111	0.00995111	0.00995111
TRMT112P2-promoter	TRMT112P2	ENSG00000249778.1	pseudogene	chr5	79329126	79331125	-	7.659e-12	1.859e-09	1	1	Normal	1.859e-09	8	0.00215638	0.00994586	0.0205922
FZD10-AS1-promoter	FZD10-AS1	ENSG00000250208.2	processed_transcript	chr12	130646802	130648801	-	3.082e-09	7.48e-07	1	1	Normal	7.48e-07	7	0.00550112	0.00994463	0.0168477
TAAR8-promoter	TAAR8	ENSG00000146385.1	protein_coding	chr6	132871832	132873831	+	6.456e-14	1.568e-11	1	1	Normal	1.568e-11	1	0.00993878	0.00993878	0.00993878
DNALI1-promoter	DNALI1	ENSG00000163879.9	protein_coding	chr1	38020520	38022519	+	8.325e-06	0.002019	1	1	Normal	0.002019	7	0.000179514	0.00992895	0.0211497
RP11-814P5.1-promoter	RP11-814P5.1	ENSG00000250007.2	antisense	chr15	35045285	35047284	+	1.819e-18	4.414e-16	1	1	Normal	4.414e-16	8	0.00230448	0.00992713	0.0226521
LRRC38-promoter	LRRC38	ENSG00000162494.5	protein_coding	chr1	13840544	13842543	-	5.858e-06	0.001421	1	1	Normal	0.001421	2	0.0071852	0.00992078	0.0126564
TBX4-promoter	TBX4	ENSG00000121075.5	protein_coding	chr17	59527765	59529764	+	7.387e-14	1.792e-11	1	1	Normal	1.792e-11	3	0.00653669	0.00990984	0.0104295
SLC6A9-promoter	SLC6A9	ENSG00000196517.7	protein_coding	chr1	44497140	44499139	-	9.35e-15	2.263e-12	1	1	Normal	2.263e-12	4	0.0084265	0.00990671	0.014851
PURA-promoter	PURA	ENSG00000185129.4	protein_coding	chr5	139485362	139487361	+	8.424e-07	0.0002044	0.9997	1	Normal	0.0002044	4	0.00316725	0.00990151	0.0594927
MEGF10-promoter	MEGF10	ENSG00000145794.12	protein_coding	chr5	126624523	126626522	+	4.155e-19	1.009e-16	1	1	Normal	1.009e-16	8	0.00113329	0.00989803	0.0274905
DTX3-promoter	DTX3	ENSG00000178498.11	protein_coding	chr12	57996405	57998404	+	4.495e-12	1.091e-09	1	1	Normal	1.091e-09	3	0.0075401	0.00988126	0.0250185
GPR110-promoter	GPR110	ENSG00000153292.11	protein_coding	chr6	47010100	47012099	-	1.922e-05	0.004654	1	1	Normal	0.004654	3	0.000106049	0.00987911	0.0292109
CDX2-promoter	CDX2	ENSG00000165556.9	protein_coding	chr13	28545277	28547276	-	0.0001798	0.0427	0.9998	1	Normal	0.0427	2	0.00474357	0.00987848	0.0150134
KRT40-promoter	KRT40	ENSG00000204889.6	protein_coding	chr17	39143388	39145387	-	0.0001145	0.0274	0.8605	1	Normal	0.0274	4	0.00237719	0.00987215	0.0737865
RNF208-promoter	RNF208	ENSG00000212864.2	protein_coding	chr9	140116034	140118033	-	3.812e-11	9.251e-09	1	1	Normal	9.251e-09	7	0.00166115	0.00986665	0.0213568
RP11-665J16.1-promoter	RP11-665J16.1	ENSG00000261543.1	antisense	chr15	74471568	74473567	-	4.304e-08	1.045e-05	1	1	Normal	1.045e-05	1	0.00986375	0.00986375	0.00986375
MRFAP1-promoter	MRFAP1	ENSG00000179010.10	protein_coding	chr4	6639818	6641817	+	3.8e-09	9.223e-07	1	1	Normal	9.223e-07	1	0.0098616	0.0098616	0.0098616
DND1-promoter	DND1	ENSG00000256453.1	protein_coding	chr5	140053172	140055171	-	7.261e-14	1.762e-11	1	1	Normal	1.762e-11	6	0.00360317	0.00986047	0.0172578
CTA-384D8.36-promoter	CTA-384D8.36	ENSG00000272821.1	antisense	chr22	50960355	50962354	+	1.738e-10	4.218e-08	1	1	Normal	4.218e-08	2	0.00445299	0.00985793	0.0152629
B3GALNT1-promoter	B3GALNT1	ENSG00000169255.9	protein_coding	chr3	160823173	160825172	-	3.664e-09	8.893e-07	1	1	Normal	8.893e-07	7	0.00335771	0.00985403	0.0241364
RP11-574K11.8-promoter	RP11-574K11.8	ENSG00000229990.2	antisense	chr10	75599591	75601590	+	5.739e-12	1.393e-09	1	1	Normal	1.393e-09	1	0.00985348	0.00985348	0.00985348
RP11-168J18.6-promoter	RP11-168J18.6	ENSG00000239557.1	pseudogene	chr3	52405668	52407667	+	1.111e-29	2.696e-27	1	1	Normal	2.696e-27	3	0.00258429	0.00984951	0.0516939
RP11-567O16.1-promoter	RP11-567O16.1	ENSG00000263098.1	antisense	chr17	80753972	80755971	-	1.457e-08	3.537e-06	1	1	Normal	3.537e-06	2	0.00258782	0.00984603	0.0171042
RP11-982M15.7-promoter	RP11-982M15.7	ENSG00000258736.1	lincRNA	chr14	105122125	105124124	-	3.723e-09	9.036e-07	1	1	Normal	9.036e-07	1	0.00984533	0.00984533	0.00984533
LGALS9C-promoter	LGALS9C	ENSG00000171916.12	protein_coding	chr17	18378051	18380050	+	1.07e-07	2.596e-05	1	1	Normal	2.596e-05	2	0.00640014	0.00983163	0.0132631
LRRC6-promoter	LRRC6	ENSG00000129295.4	protein_coding	chr8	133687839	133689838	-	6.523e-05	0.01571	0.9999	1	Normal	0.01571	4	0.00113648	0.00981538	0.0171836
ZIC5-promoter	ZIC5	ENSG00000139800.8	protein_coding	chr13	100624164	100626163	-	1.072e-10	2.601e-08	1	1	Normal	2.601e-08	11	0.00111546	0.00981255	0.0231977
BSX-promoter	BSX	ENSG00000188909.4	protein_coding	chr11	122852429	122854428	-	6.103e-07	0.0001481	1	1	Normal	0.0001481	7	0.000258947	0.00980803	0.0149328
AC005498.3-promoter	AC005498.3	ENSG00000267421.2	lincRNA	chr19	57049945	57051944	-	5.101e-19	1.238e-16	1	1	Normal	1.238e-16	5	0.00741181	0.00980733	0.0228604
ODF3L1-promoter	ODF3L1	ENSG00000182950.2	protein_coding	chr15	76014318	76016317	+	4.171e-06	0.001012	1	1	Normal	0.001012	6	0.00213417	0.00979643	0.027539
RP11-432J24.2-promoter	RP11-432J24.2	ENSG00000231705.1	lincRNA	chr10	134230587	134232586	+	6.347e-07	0.000154	1	1	Normal	0.000154	5	0.000838976	0.00979459	0.0671323
PKP2-promoter	PKP2	ENSG00000057294.9	protein_coding	chr12	33049775	33051774	-	1.13e-11	2.743e-09	1	1	Normal	2.743e-09	3	0.0015409	0.00979306	0.0207363
CRIM1-promoter	CRIM1	ENSG00000150938.5	protein_coding	chr2	36581069	36583068	+	3.552e-27	8.621e-25	1	1	Normal	8.621e-25	7	0.000832273	0.00979097	0.0308221
TP73-promoter	TP73	ENSG00000078900.10	protein_coding	chr1	3567084	3569083	+	1.38e-15	3.233e-13	1	1	Normal	3.233e-13	31	5.92648e-06	0.00978951	0.0407242
PTPN14-promoter	PTPN14	ENSG00000152104.7	protein_coding	chr1	214725793	214727792	-	2.806e-11	6.811e-09	1	1	Normal	6.811e-09	4	0.000944595	0.00977127	0.0223551
NT5DC3-promoter	NT5DC3	ENSG00000111696.7	protein_coding	chr12	104234976	104236975	-	7.445e-10	1.807e-07	1	1	Normal	1.807e-07	5	0.00146395	0.0097637	0.0137166
PLEKHB1-promoter	PLEKHB1	ENSG00000021300.9	protein_coding	chr11	73355223	73357222	+	0.0001346	0.03215	0.9979	1	Normal	0.03215	9	0.000849027	0.00975421	0.0964756
LIPE-promoter	LIPE	ENSG00000079435.5	protein_coding	chr19	42931579	42933578	-	1.335e-09	3.239e-07	1	1	Normal	3.239e-07	4	0.00218015	0.00974447	0.0131561
SHD-promoter	SHD	ENSG00000105251.6	protein_coding	chr19	4276598	4278597	+	0.0001838	0.04363	0.9989	1	Normal	0.04363	5	0.000545556	0.00973755	0.0242309
ADCY1-promoter	ADCY1	ENSG00000164742.10	protein_coding	chr7	45611739	45613738	+	5.557e-05	0.0134	0.9999	1	Normal	0.0134	4	0.00109004	0.00973423	0.0144698
AC012363.4-promoter	AC012363.4	ENSG00000224789.1	antisense	chr2	120974121	120976120	-	1.457e-13	3.535e-11	1	1	Normal	3.535e-11	1	0.00972236	0.00972236	0.00972236
AIF1L-promoter	AIF1L	ENSG00000126878.8	protein_coding	chr9	133969863	133971862	+	2.28e-07	5.534e-05	1	1	Normal	5.534e-05	2	0.00249659	0.00971628	0.016936
DCLK1-promoter	DCLK1	ENSG00000133083.10	protein_coding	chr13	36705444	36707443	-	1.981e-10	4.808e-08	1	1	Normal	4.808e-08	8	0.00174713	0.00971342	0.0262769
CCDC170-promoter	CCDC170	ENSG00000120262.8	protein_coding	chr6	151813165	151815164	+	1.581e-07	3.837e-05	1	1	Normal	3.837e-05	5	0.00255837	0.00971169	0.0195422
IQGAP3-promoter	IQGAP3	ENSG00000183856.6	protein_coding	chr1	156542397	156544396	-	1.473e-16	2.698e-14	1	1	Normal	2.698e-14	4	0.00381139	0.00970775	0.0148772
FAM90A10P-promoter	FAM90A10P	ENSG00000254597.1	pseudogene	chr8	7624499	7626498	+	9.105e-06	0.002207	1	1	Normal	0.002207	2	0.00527344	0.00970591	0.0141384
MYEOV-promoter	MYEOV	ENSG00000172927.3	protein_coding	chr11	69059605	69061604	+	4.052e-17	9.834e-15	1	1	Normal	9.834e-15	5	0.00127673	0.00969737	0.0403531
CYP7B1-promoter	CYP7B1	ENSG00000172817.3	protein_coding	chr8	65711319	65713318	-	8.04e-06	0.001949	0.9998	1	Normal	0.001949	10	0.00117811	0.00967488	0.0798539
SNX29P1-promoter	SNX29P1	ENSG00000158482.8	pseudogene	chr16	21389313	21391312	+	8.029e-12	1.949e-09	1	1	Normal	1.949e-09	1	0.00967321	0.00967321	0.00967321
MIER2-promoter	MIER2	ENSG00000105556.6	protein_coding	chr19	344799	346798	-	5.926e-06	0.001437	0.9995	1	Normal	0.001437	7	0.00087826	0.00966785	0.0381279
GPC2-promoter	GPC2	ENSG00000213420.3	protein_coding	chr7	99774996	99776995	-	1.201e-20	2.916e-18	1	1	Normal	2.916e-18	14	0.00151087	0.00966205	0.0328793
GPR39-promoter	GPR39	ENSG00000183840.5	protein_coding	chr2	133172147	133174146	+	5.317e-13	1.29e-10	1	1	Normal	1.29e-10	9	0.00302582	0.00966144	0.0134186
FZD6-promoter	FZD6	ENSG00000164930.7	protein_coding	chr8	104308661	104310660	+	6.957e-17	2.698e-14	1	1	Normal	2.698e-14	3	0.00273014	0.00965902	0.0625046
SERPINB6-promoter	SERPINB6	ENSG00000124570.13	protein_coding	chr6	2972091	2974090	-	4.33e-19	1.051e-16	1	1	Normal	1.051e-16	9	0.00331442	0.00963241	0.0449526
GPM6B-promoter	GPM6B	ENSG00000046653.10	protein_coding	chrX	13956758	13958757	-	8.544e-06	0.002072	1	1	Normal	0.002072	5	0.00548076	0.0096316	0.0417614
CRYBB1-promoter	CRYBB1	ENSG00000100122.5	protein_coding	chr22	27014053	27016052	-	1.291e-08	3.132e-06	1	1	Normal	3.132e-06	4	0.00146875	0.00962796	0.0509881
STAR-promoter	STAR	ENSG00000147465.7	protein_coding	chr8	38008784	38010783	-	4.974e-11	1.207e-08	1	1	Normal	1.207e-08	4	0.0025656	0.00961991	0.0248226
MIR1208-promoter	MIR1208	ENSG00000221261.1	miRNA	chr8	129160362	129162361	+	6.655e-09	1.615e-06	0.9992	1	Normal	1.615e-06	3	0.00300891	0.00960445	0.0942169
GCC1-promoter	GCC1	ENSG00000179562.2	protein_coding	chr7	127233666	127235665	-	1.058e-06	0.0002569	1	1	Normal	0.0002569	2	0.00277553	0.00960046	0.0164254
LUZP2-promoter	LUZP2	ENSG00000187398.7	protein_coding	chr11	24516516	24518515	+	1.184e-17	2.875e-15	1	1	Normal	2.875e-15	9	0.00645595	0.00959133	0.0220233
RCAN2-promoter	RCAN2	ENSG00000172348.10	protein_coding	chr6	46459710	46461709	-	4.876e-09	1.183e-06	1	1	Normal	1.183e-06	5	0.00476938	0.00958029	0.0165367
BRINP1-promoter	BRINP1	ENSG00000078725.8	protein_coding	chr9	122131746	122133745	-	1.868e-06	0.0004534	1	1	Normal	0.0004534	7	0.00123308	0.00956111	0.0350305
RP3-510O8.4-promoter	RP3-510O8.4	ENSG00000232909.1	antisense	chr6	35704725	35706724	-	1.222e-15	2.964e-13	1	1	Normal	2.964e-13	4	0.00341412	0.00955304	0.0310817
RP11-1084I9.1-promoter	RP11-1084I9.1	ENSG00000206187.3	lincRNA	chr15	26145507	26147506	+	1.921e-12	4.662e-10	1	1	Normal	4.662e-10	2	0.00926291	0.0095405	0.00981809
AC006026.13-promoter	AC006026.13	ENSG00000234286.1	antisense	chr7	23720406	23722405	-	3.906e-15	9.431e-13	1	1	Normal	9.431e-13	4	0.002585	0.00953807	0.0178661
ACTA1-promoter	ACTA1	ENSG00000143632.10	protein_coding	chr1	229569846	229571845	-	7.004e-06	0.001698	1	1	Normal	0.001698	13	0.000436317	0.0095352	0.0199447
ST8SIA6-AS1-promoter	ST8SIA6-AS1	ENSG00000204832.5	antisense	chr10	17426935	17428934	+	1.561e-08	3.79e-06	1	1	Normal	3.79e-06	3	0.000382384	0.00952903	0.0151801
SLC22A3-promoter	SLC22A3	ENSG00000146477.4	protein_coding	chr6	160767300	160769299	+	3.688e-07	8.95e-05	1	1	Normal	8.95e-05	4	0.00097431	0.00952658	0.0130964
AC069287.1-promoter	AC069287.1	ENSG00000232495.2	pseudogene	chr11	204364	206363	-	1.273e-12	3.09e-10	1	1	Normal	3.09e-10	1	0.00952235	0.00952235	0.00952235
TPTEP1-promoter	TPTEP1	ENSG00000100181.17	lincRNA	chr22	17080777	17082776	+	1.264e-10	3.068e-08	1	1	Normal	3.068e-08	5	0.00826561	0.00951369	0.028717
MIR149-promoter	MIR149	ENSG00000207611.1	miRNA	chr2	241393418	241395417	+	5.854e-09	1.421e-06	1	1	Normal	1.421e-06	8	0.00158809	0.00949838	0.0211952
MIR1469-promoter	MIR1469	ENSG00000222651.1	miRNA	chr15	96874490	96876489	+	1.484e-15	3.503e-13	1	1	Normal	3.503e-13	16	0.00125317	0.00948755	0.0399982
SNORA63-promoter	SNORA63	ENSG00000199633.1	snoRNA	chr15	78383640	78385639	-	3.196e-11	7.757e-09	1	1	Normal	7.757e-09	7	0.00133374	0.00948685	0.0398131
RP11-831H9.3-promoter	RP11-831H9.3	ENSG00000254964.1	antisense	chr11	62371633	62373632	+	9.469e-13	2.298e-10	1	1	Normal	2.298e-10	1	0.00948367	0.00948367	0.00948367
RP11-713D19.1-promoter	RP11-713D19.1	ENSG00000273233.1	lincRNA	chr2	29033573	29035572	-	5.938e-07	0.0001441	1	1	Normal	0.0001441	3	0.0035752	0.00947213	0.0199891
RP11-2E11.10-promoter	RP11-2E11.10	ENSG00000272701.1	antisense	chr7	130126025	130128024	-	8.969e-17	2.698e-14	1	1	Normal	2.698e-14	8	0.00352263	0.00947004	0.023408
RSRC1-promoter	RSRC1	ENSG00000174891.8	protein_coding	chr3	157821644	157823643	+	8.983e-06	0.002178	1	1	Normal	0.002178	8	0.00281364	0.00946699	0.0150357
AC010729.1-promoter	AC010729.1	ENSG00000242540.2	3prime_overlapping_ncrna	chr2	5834352	5836351	+	1.07e-09	2.597e-07	1	1	Normal	2.597e-07	6	0.00308107	0.00946565	0.0194834
LINC00324-promoter	LINC00324	ENSG00000178977.3	lincRNA	chr17	8127362	8129361	-	6.181e-06	0.001499	1	1	Normal	0.001499	4	0.000467091	0.00945886	0.0215734
TMEM242-promoter	TMEM242	ENSG00000215712.6	protein_coding	chr6	157744634	157746633	-	3.162e-05	0.007645	0.9999	1	Normal	0.007645	6	0.000226113	0.00945659	0.0213475
RN7SL398P-promoter	RN7SL398P	ENSG00000244356.2	misc_RNA	chr10	33577530	33579529	-	3.832e-11	9.3e-09	1	1	Normal	9.3e-09	1	0.00945195	0.00945195	0.00945195
AC026461.1-promoter	AC026461.1	ENSG00000268317.1	protein_coding	chr16	56666151	56668150	-	6.657e-09	1.616e-06	1	1	Normal	1.616e-06	6	0.00258334	0.00945174	0.0231634
ICAM4-promoter	ICAM4	ENSG00000105371.8	protein_coding	chr19	10395643	10397642	+	4.031e-20	9.784e-18	1	1	Normal	9.784e-18	6	0.0011312	0.00943251	0.0495219
CTD-2369P2.5-promoter	CTD-2369P2.5	ENSG00000266978.1	antisense	chr19	10395785	10397784	-	3.456e-12	8.389e-10	1	1	Normal	8.389e-10	8	0.000471997	0.00943251	0.0495219
ADAMTS20-promoter	ADAMTS20	ENSG00000173157.12	protein_coding	chr12	43945725	43947724	-	2.245e-05	0.005435	1	1	Normal	0.005435	7	0.00143517	0.00943069	0.021734
RP11-510M2.8-promoter	RP11-510M2.8	ENSG00000262008.1	pseudogene	chr16	71477760	71479759	-	1.063e-06	0.0002579	1	1	Normal	0.0002579	1	0.00942588	0.00942588	0.00942588
PSG11-promoter	PSG11	ENSG00000243130.3	protein_coding	chr19	43530665	43532664	-	8.086e-07	0.0001962	1	1	Normal	0.0001962	2	0.00444405	0.00942503	0.014406
PLEKHG3-promoter	PLEKHG3	ENSG00000126822.11	protein_coding	chr14	65168820	65170819	+	4.296e-09	1.043e-06	1	1	Normal	1.043e-06	7	0.000529548	0.0094189	0.0509921
SLC27A2-promoter	SLC27A2	ENSG00000140284.6	protein_coding	chr15	50472393	50474392	+	5.632e-06	0.001366	1	1	Normal	0.001366	7	5.76427e-05	0.00941703	0.0347715
RP11-318C24.1-promoter	RP11-318C24.1	ENSG00000230777.1	pseudogene	chr1	175889111	175891110	+	2.266e-05	0.005484	1	1	Normal	0.005484	1	0.00940682	0.00940682	0.00940682
MT1L-promoter	MT1L	ENSG00000260549.1	pseudogene	chr16	56649388	56651387	+	5.564e-12	1.35e-09	1	1	Normal	1.35e-09	6	0.00224982	0.00940572	0.0499551
MXRA5-promoter	MXRA5	ENSG00000101825.7	protein_coding	chrX	3264683	3266682	-	1.575e-08	3.822e-06	1	1	Normal	3.822e-06	11	0.00163392	0.00939886	0.0201727
LINC00899-promoter	LINC00899	ENSG00000231711.2	processed_transcript	chr22	46440734	46442733	-	1.255e-15	2.964e-13	1	1	Normal	2.964e-13	4	0.000420841	0.00939445	0.0273469
PAEP-promoter	PAEP	ENSG00000122133.12	protein_coding	chr9	138451602	138453601	+	6.176e-06	0.001498	1	1	Normal	0.001498	2	0.00703973	0.00939426	0.0117488
TCEB3CL-promoter	TCEB3CL	ENSG00000234298.1	protein_coding	chr18	44550535	44552534	-	4.689e-06	0.001137	1	1	Normal	0.001137	2	0.00857987	0.00938926	0.0101986
SWI5-promoter	SWI5	ENSG00000175854.7	protein_coding	chr9	131035658	131037657	+	3.688e-06	0.0008946	1	1	Normal	0.0008946	2	0.000483387	0.00938921	0.018295
SPOP-promoter	SPOP	ENSG00000121067.13	protein_coding	chr17	47755597	47757596	-	1.943e-08	4.717e-06	1	1	Normal	4.717e-06	3	0.00754201	0.00938221	0.0142656
RP11-87N24.2-promoter	RP11-87N24.2	ENSG00000226717.2	lincRNA	chr9	10611202	10613201	+	4.754e-08	1.154e-05	1	1	Normal	1.154e-05	1	0.00938214	0.00938214	0.00938214
ICAM2-promoter	ICAM2	ENSG00000108622.6	protein_coding	chr17	62097995	62099994	-	5.173e-08	1.256e-05	1	1	Normal	1.256e-05	2	0.00928345	0.00938003	0.00947661
RP11-52L5.6-promoter	RP11-52L5.6	ENSG00000271776.1	antisense	chr13	79168264	79170263	+	6.378e-14	1.547e-11	1	1	Normal	1.547e-11	9	0.000663676	0.00937407	0.0200783
MOBP-promoter	MOBP	ENSG00000168314.13	protein_coding	chr3	39506689	39508688	+	2.41e-13	5.85e-11	1	1	Normal	5.85e-11	2	0.00784883	0.00937241	0.010896
TREX2-promoter	TREX2	ENSG00000183479.8	protein_coding	chrX	152736046	152738045	-	0.0001592	0.03791	0.9998	1	Normal	0.03791	6	0.000778863	0.00936731	0.0100973
ACSS3-promoter	ACSS3	ENSG00000111058.3	protein_coding	chr12	81329594	81331593	+	2.107e-23	5.113e-21	1	1	Normal	5.113e-21	7	0.00104004	0.00936378	0.0251992
USP50-promoter	USP50	ENSG00000170236.10	protein_coding	chr15	50838906	50840905	-	6.513e-10	1.581e-07	1	1	Normal	1.581e-07	3	0.00694841	0.00935426	0.017803
CYFIP1-promoter	CYFIP1	ENSG00000068793.13	protein_coding	chr15	22890005	22892004	+	5.616e-07	0.0001363	1	1	Normal	0.0001363	2	0.00259727	0.00935306	0.0161089
GDF10-promoter	GDF10	ENSG00000107623.4	protein_coding	chr10	48438977	48440976	-	2.879e-10	6.987e-08	1	1	Normal	6.987e-08	6	0.00256374	0.00934819	0.0166532
RP11-507K2.3-promoter	RP11-507K2.3	ENSG00000258789.1	antisense	chr14	89015941	89017940	+	2.214e-08	5.375e-06	1	1	Normal	5.375e-06	6	0.00329892	0.009347	0.0186661
RP11-288G11.3-promoter	RP11-288G11.3	ENSG00000234531.2	lincRNA	chr10	134598270	134600269	-	1.52e-12	3.688e-10	1	1	Normal	3.688e-10	18	0.000495414	0.00934693	0.0330272
SLC25A21-AS1-promoter	SLC25A21-AS1	ENSG00000258708.1	protein_coding	chr14	37639093	37641092	+	3.503e-07	8.501e-05	1	1	Normal	8.501e-05	3	0.00456098	0.00933744	0.0466072
SLC10A1-promoter	SLC10A1	ENSG00000100652.4	protein_coding	chr14	70264007	70266006	-	4.838e-16	1.078e-13	1	1	Normal	1.078e-13	5	0.00156212	0.00933625	0.0885211
snoU13-promoter	snoU13	ENSG00000238433.1	snoRNA	chr8	59574904	59576903	-	9.493e-14	2.304e-11	1	1	Normal	2.304e-11	1	0.00933318	0.00933318	0.00933318
LAMA1-promoter	LAMA1	ENSG00000101680.9	protein_coding	chr18	7117814	7119813	-	7.365e-06	0.001786	1	1	Normal	0.001786	3	0.00146847	0.00933284	0.0108872
IGHD2-8-promoter	IGHD2-8	ENSG00000211925.1	IG_D_gene	chr14	106373100	106375099	-	2.472e-09	5.999e-07	1	1	Normal	5.999e-07	3	0.0012843	0.00932715	0.0136825
RP11-496I9.1-promoter	RP11-496I9.1	ENSG00000254815.1	antisense	chr11	555595	557594	+	1.247e-11	3.027e-09	1	1	Normal	3.027e-09	4	0.00324591	0.00932428	0.0235641
PEBP1P2-promoter	PEBP1P2	ENSG00000270532.1	pseudogene	chr2	85568962	85570961	-	6.254e-05	0.01507	0.9999	1	Normal	0.01507	2	0.00338329	0.00931345	0.0152436
DOCK1-promoter	DOCK1	ENSG00000150760.8	protein_coding	chr10	128591978	128593977	+	9.791e-16	2.425e-13	1	1	Normal	2.425e-13	6	0.00340274	0.00931229	0.0227846
MYO1B-promoter	MYO1B	ENSG00000128641.13	protein_coding	chr2	192107911	192109910	+	6.655e-17	2.698e-14	1	1	Normal	2.698e-14	4	0.00138173	0.00930667	0.0170992
PCDH15-promoter	PCDH15	ENSG00000150275.13	protein_coding	chr10	57387703	57389702	-	1.728e-15	4.311e-13	1	1	Normal	4.311e-13	8	0.00312895	0.00930565	0.0155511
CPNE9-promoter	CPNE9	ENSG00000144550.8	protein_coding	chr3	9743491	9745490	+	1.501e-17	3.644e-15	1	1	Normal	3.644e-15	8	0.00324004	0.00930273	0.0178096
KCNG1-promoter	KCNG1	ENSG00000026559.9	protein_coding	chr20	49639667	49641666	-	2.535e-08	6.154e-06	1	1	Normal	6.154e-06	4	0.00100876	0.00930024	0.0224507
RASL10B-promoter	RASL10B	ENSG00000141150.3	protein_coding	chr17	34056668	34058667	+	8.641e-14	2.096e-11	1	1	Normal	2.096e-11	7	0.00459665	0.00929912	0.0200505
PCDHA7-promoter	PCDHA7	ENSG00000204963.4	protein_coding	chr5	140211969	140213968	+	3.725e-05	0.009001	1	1	Normal	0.009001	6	0.000504604	0.00929313	0.0377163
RDH13-promoter	RDH13	ENSG00000160439.11	protein_coding	chr19	55582660	55584659	-	3.407e-08	8.268e-06	1	1	Normal	8.268e-06	1	0.00928994	0.00928994	0.00928994
LINC00696-promoter	LINC00696	ENSG00000256097.1	protein_coding	chr3	52097568	52099567	-	1.485e-16	2.698e-14	1	1	Normal	2.698e-14	7	0.00083868	0.00928922	0.0311417
TMEM119-promoter	TMEM119	ENSG00000183160.8	protein_coding	chr12	108992097	108994096	-	1.966e-09	4.771e-07	1	1	Normal	4.771e-07	3	0.00333227	0.0092889	0.011334
AL590369.1-promoter	AL590369.1	ENSG00000255824.1	pseudogene	chr9	132501903	132503902	-	5.203e-05	0.01255	0.9999	1	Normal	0.01255	2	0.00586377	0.00928617	0.0127086
RP4-559A3.6-promoter	RP4-559A3.6	ENSG00000248322.1	sense_overlapping	chr1	226125258	226127257	-	0.0001357	0.03241	0.9999	1	Normal	0.03241	2	0.00223968	0.00928003	0.0163204
TMEM132D-promoter	TMEM132D	ENSG00000151952.10	protein_coding	chr12	130388212	130390211	-	1.42e-08	3.447e-06	1	1	Normal	3.447e-06	7	0.000836567	0.00927869	0.0274694
EVA1B-promoter	EVA1B	ENSG00000142694.6	protein_coding	chr1	36789756	36791755	-	0.0001357	0.03239	0.9999	1	Normal	0.03239	4	0.00034658	0.00926976	0.0141788
SLC7A5P2-promoter	SLC7A5P2	ENSG00000258186.2	pseudogene	chr16	21531687	21533686	-	4.313e-14	1.045e-11	1	1	Normal	1.045e-11	5	3.80605e-05	0.00926728	0.0253496
CSF2RB-promoter	CSF2RB	ENSG00000100368.9	protein_coding	chr22	37307670	37309669	+	2.278e-23	5.529e-21	1	1	Normal	5.529e-21	5	0.000661868	0.00925723	0.0526207
XKR4-promoter	XKR4	ENSG00000206579.7	protein_coding	chr8	56012949	56014948	+	1.735e-16	5.385e-14	1	1	Normal	5.385e-14	4	0.000650631	0.00925117	0.0215049
MT1M-promoter	MT1M	ENSG00000205364.3	protein_coding	chr16	56664145	56666144	+	2.705e-07	6.565e-05	1	1	Normal	6.565e-05	3	0.00798553	0.00925069	0.0314733
ANKRD53-promoter	ANKRD53	ENSG00000144031.7	protein_coding	chr2	71203510	71205509	+	1.534e-05	0.003715	1	1	Normal	0.003715	8	0.000836879	0.00925011	0.02056
SAP25-promoter	SAP25	ENSG00000205307.6	protein_coding	chr7	100171271	100173270	-	1.748e-07	4.242e-05	1	1	Normal	4.242e-05	4	0.000336185	0.0092476	0.0193187
DLEU2-promoter	DLEU2	ENSG00000231607.4	processed_transcript	chr13	50699857	50701856	-	1.781e-10	4.324e-08	1	1	Normal	4.324e-08	7	4.87022e-05	0.0092469	0.0288767
[truncated: 8,201 more rows]
